# Supplementary material for: Chromosome-scale genome assembly of medicinal plant Tinospora sagittata (Oliv.) Gagnep. from the Menispermaceae family
Source: Sci Data. 2024 Jun 12;11:610. doi: 10.1038/s41597-024-03315-y (PMC11169364; doi:10.1038/s41597-024-03315-y)
Supplement: Supplementary file 2 — Supplementary Data [file 41597_2024_3315_MOESM2_ESM.xlsx]

## Sheet: Data S1
Data S1. Summary of RNA sequencing
Sample ID	Read Sum	Base Sum	GC(%)	N(%)	Q20(%)	Q30(%)
L1	23512904	7033849230	44.11	0.00	98.61	95.85
L2	21553490	6449791768	44.26	0.00	98.59	95.74
L3	24527109	7339188720	44.11	0.00	98.49	95.51
R1	22903311	6850103644	43.93	0.00	98.38	95.24
R2	24023077	7189153120	43.85	0.00	97.93	94.02
R3	22653185	6778367682	43.91	0.00	98.42	95.29
S1	22499873	6732254734	44.07	0.00	98.57	95.72
S2	22401249	6700995154	44.26	0.00	98.50	95.54
S3	24268365	7260348110	43.50	0.00	98.54	95.61
T1	26670883	7980426106	44.11	0.00	98.47	95.41
T2	23027845	6891196258	43.92	0.00	98.45	95.40
T3	21257842	6361919452	43.72	0.00	98.46	95.37

## Sheet:  Data S2
Data S2. Gene family clustering statistical information table.
Species	Number of genes	Number of genes in orthogroups	Number of unassigned genes	Percentage of genes in orthogroups	Percentage of unassigned genes	Number of orthogroups containing species	Percentage of orthogroups containing species	Number of species-specific orthogroups	Number of genes in species-specific orthogroups	Percentage of genes in species-specific orthogroups
Artemisia annua	63.226	49.086	14.14	77.6	22.4	19.943	33.9	4.457	19.196	30.4
Arabidopsis thaliana	27.336	18.744	8.592	68.6	31.4	12.959	22.0	2.316	6.283	23.0
Cuscuta australis	18.157	15.346	2.811	84.5	15.5	12.464	21.2	242	1.086	6.0
Capsicum baccatum	35.853	29.222	6.631	81.5	18.5	15.869	26.9	1.898	9.393	26.2
Coptis Chinensis Franch	40.011	30.487	9.524	76.2	23.8	17.38	29.5	2.092	6.796	17.0
Cinnamomum micranthum f. kanehirae	26.531	23.352	3.179	88.0	12.0	14.372	24.4	473	1.653	6.2
Gnetophytes(Gnetum_montanum)	24.97	18.293	6.677	73.3	26.7	11.323	19.2	1.377	4.908	19.7
Macleaya cordata	21.911	20.032	1.879	91.4	8.6	14.65	24.9	194	704	3.2
Oryza sativa	42.189	24.974	17.215	59.2	40.8	14.054	23.9	4.053	13.094	31.0
Panax ginseng	59.352	51.119	8.233	86.1	13.9	21.48	36.5	1.676	4.786	8.1
Panax notoginseng	34.369	29.203	5.166	85.0	15.0	17.762	30.2	814	3.782	11.0
Papaver somniferum L.	62.883	57.654	5.229	91.7	8.3	18.147	30.8	2.606	14.573	23.2
Salvia miltiorrhiza	30.478	25.602	4.876	84.0	16.0	15.732	26.7	809	3.848	12.6
Theobroma cacao	27.379	21.847	5.532	79.8	20.2	17.323	29.4	527	1.751	6.4
Tinospora sagittata	52.953	49.575	3.378	93.6	6.4	16.275	27.6	766	2.622	5.0
Tripterygium wilfordii	31.388	30.014	1.374	95.6	4.4	16.702	28.4	351	1.432	4.6
Vitis vinifera	26.346	20.511	5.835	77.9	22.1	15.539	26.4	480	1.414	5.4

## Sheet: Data S3
Data S3. Enriched Go terms for gene families specific to T. sagittata
Go class	GO ID	Description	Gene Ratio	Bg Ratio	enrichment factor	p-value	q-value	gene ID
Biological Process	GO:0051302	regulation of cell division	41/637	122/21352	11.26	4.3664e-18	1.79712e-16	TsA01G002580.1/TsA01G002590.1/TsA01G002600.1/TsA01G002610.1/TsA01G002620.1/TsA01G002630.1/TsA01G002640.1/TsA01G002650.1/TsA01G002670.1/TsA01G002680.1/TsA01G002690.1/TsA13G001380.1/Tsatg001889lG000010.1/TsB01G008480.1/TsB01G008530.1/TsB01G008560.1/TsB01G008590.1/TsB01G010270.1/TsB01G010290.1/TsB01G010310.1/TsB01G010330.1/TsB05G020460.1/TsB13G001930.1/Tsptg000282lG000020.1/Tsptg000282lG000040.1/Tsp…
	GO:0042773	ATP synthesis coupled electron transport	14/637	47/21352	9.98	5288.57	1.07907e+06	Tsptg000265lG000050.1/Tsptg000790lG000020.1/Tsptg000842lG000030.1/Tsptg000922lG000010.1/Tsptg001016lG000010.1/Tsptg001294lG000010.1/Tsptg001397lG000010.1/Tsptg001421lG000010.1/Tsptg001556lG000020.1/Tsptg001811lG000010.1/Tsptg001889lG000010.1/Tsptg002189lG000020.1/Tsptg002395lG000030.1/Tsptg002436lG000010.1
	GO:0009773	photosynthetic electron transport in photosystem I	11/637	26/21352	14.18	7865.33	1.07907e+06	TsA13G008040.1/TsA13G009990.1/Tsatg001310lG000010.1/Tsptg001090lG000020.1/Tsptg001167lG000060.1/Tsptg001179lG000060.1/Tsptg001397lG000030.1/Tsptg001494lG000050.1/Tsptg001523lG000020.1/Tsptg001777lG000020.1/Tsptg002308lG000030.1
	GO:0006334	nucleosome assembly	15/637	63/21352	7.98	36365.4	3.37923e+06	TsA04G001740.1/Tsatg000762lG000010.1/TsB04G002640.1/TsB12G000900.1/TsB12G000920.1/TsB12G000940.1/Tsptg000289lG000010.1/Tsptg000667lG000010.1/Tsptg000751lG000020.1/Tsptg001400lG000010.1/Tsptg001419lG000010.1/Tsptg001886lG000010.1/Tsptg001912lG000010.1/Tsptg002054lG000010.1/Tsptg002177lG000010.1
	GO:0001101	response to acid chemical	37/637	384/21352	3.23	4105.2	3.37923e+06	TsA03G024720.1/TsA04G002970.1/TsA05G001300.1/TsA05G003750.1/TsA05G003890.1/TsA05G004560.1/TsA05G004690.1/TsA05G005190.1/TsA05G005990.1/TsA05G008260.1/TsA05G022870.1/TsA05G022880.1/TsA05G022910.1/TsA05G022920.1/TsA07G001140.1/TsA08G001560.1/TsA09G000050.1/TsA09G007260.1/TsA09G016280.1/TsA09G016290.1/TsA09G024980.1/TsA10G004780.1/TsA11G007660.1/TsA11G007670.1/Tsatg000313lG000030.1/TsB03G009680.1/Ts…
	GO:0006468	protein phosphorylation	21/637	135/21352	5.21	5780.27	3.96506e+06	TsA01G012350.1/TsA01G012380.1/TsA01G012590.1/TsA01G012620.1/TsA01G013270.1/TsA01G013280.1/TsA01G015840.1/TsA03G012030.1/TsA08G001560.1/TsA09G007260.1/TsA13G001380.1/Tsatg000689lG000010.1/Tsatg001315lG000010.1/TsB01G018770.1/TsB01G018800.1/TsB01G018820.1/TsB08G002300.1/TsB08G002370.1/TsB08G002960.1/TsB10G013260.1/TsB13G001930.1
	GO:0009415	response to water	19/637	118/21352	5.4	210258	1.23625e+07	TsA04G002970.1/TsA05G001300.1/TsA05G004690.1/TsA05G005190.1/TsA05G005990.1/TsA05G008260.1/TsA05G022870.1/TsA05G022880.1/TsA05G022910.1/TsA05G022920.1/TsA09G000050.1/TsA09G007260.1/TsA09G024980.1/TsB04G003890.1/TsB05G012870.1/TsB05G013380.1/TsB09G001890.1/TsB09G011090.1/TsB11G012340.1
	GO:0023052	signaling	39/637	452/21352	2.89	33145	1.70522e+07	TsA01G012350.1/TsA01G012620.1/TsA01G013270.1/TsA04G002970.1/TsA04G011810.1/TsA05G007310.1/TsA05G007880.1/TsA05G008200.1/TsA05G008500.1/TsA05G010300.1/TsA05G011110.1/TsA06G001440.1/TsA08G001560.1/TsA08G004340.1/TsA09G007260.1/TsA10G004780.1/TsA10G015880.1/TsA12G012880.1/TsA12G015060.1/TsA13G001380.1/Tsatg000643lG000030.1/Tsatg000939lG000010.1/Tsatg001173lG000030.1/Tsatg001609lG000020.1/TsB01G01882…
	GO:0019748	secondary metabolic process	15/637	74/21352	6.79	400913	1.83342e+07	TsA09G005630.1/TsA12G006150.1/TsA13G004230.1/TsA13G013160.1/TsA13G013600.1/Tsatg001313lG000010.1/Tsatg002060lG000010.1/TsB01G015790.1/TsB01G015800.1/TsB02G018710.1/TsB02G020780.1/TsB02G022090.1/TsB12G000830.1/TsB12G001190.1/TsB13G004730.1
	GO:0009414	response to water deprivation	18/637	115/21352	5.25	885735	3.6455e+07	TsA04G002970.1/TsA05G001300.1/TsA05G004690.1/TsA05G005190.1/TsA05G005990.1/TsA05G022870.1/TsA05G022880.1/TsA05G022910.1/TsA05G022920.1/TsA09G000050.1/TsA09G007260.1/TsA09G024980.1/TsB04G003890.1/TsB05G012870.1/TsB05G013380.1/TsB09G001890.1/TsB09G011090.1/TsB11G012340.1
	GO:0010035	response to inorganic substance	26/637	238/21352	3.66	1.31345e+06	4.55722e+07	TsA03G015130.1/TsA03G020080.1/TsA04G002970.1/TsA05G001300.1/TsA05G004690.1/TsA05G005190.1/TsA05G005990.1/TsA05G008260.1/TsA05G015330.1/TsA05G018770.1/TsA05G022870.1/TsA05G022880.1/TsA05G022910.1/TsA05G022920.1/TsA07G000040.1/TsA09G000050.1/TsA09G007260.1/TsA09G024980.1/TsB04G003890.1/TsB05G006340.1/TsB05G008330.1/TsB05G012870.1/TsB05G013380.1/TsB09G001890.1/TsB09G011090.1/TsB11G012340.1
	GO:0006952	defense response	40/637	495/21352	2.71	1.3287e+06	4.55722e+07	TsA02G019430.1/TsA02G020880.1/TsA02G021280.1/TsA03G015130.1/TsA03G020080.1/TsA03G026320.1/TsA03G026330.1/TsA04G011810.1/TsA05G010300.1/TsA05G011110.1/TsA08G002130.1/TsA08G002140.1/TsA10G004900.1/TsA11G007660.1/TsA11G007670.1/TsA12G012880.1/TsA12G015060.1/TsA13G001380.1/TsA13G003530.1/TsA13G003540.1/Tsatg000643lG000030.1/Tsatg000939lG000010.1/TsB02G015030.1/TsB02G018710.1/TsB02G020780.1/TsB02G0220…
	GO:0048366	leaf development	17/637	116/21352	4.91	6.24064e+06	1.93037e+07	TsA04G002970.1/TsA05G008260.1/TsA08G007720.1/TsA09G019950.1/TsA09G021570.1/TsA13G001380.1/TsA13G004230.1/Tsatg000313lG000030.1/Tsatg001313lG000010.1/TsB01G015790.1/TsB01G015800.1/TsB04G003890.1/TsB05G013370.1/TsB05G020430.1/TsB09G009980.1/TsB13G001930.1/TsB13G004730.1
	GO:0090693	plant organ senescence	10/637	36/21352	9.31	6.56622e+06	1.93037e+07	TsA04G002970.1/TsA05G008260.1/TsA13G004230.1/Tsatg000313lG000030.1/Tsatg001313lG000010.1/TsB01G015790.1/TsB01G015800.1/TsB04G003890.1/TsB05G013370.1/TsB13G004730.1
	GO:0046677	response to antibiotic	14/637	79/21352	5.94	7.98798e+06	2.19179e+08	TsA03G015130.1/TsA03G020080.1/TsA05G003750.1/TsA05G003890.1/TsA05G004560.1/TsA05G015330.1/TsA05G018770.1/TsA11G007660.1/TsA11G007670.1/Tsatg000313lG000030.1/TsB05G006340.1/TsB05G008330.1/TsB05G013370.1/TsB11G009070.1
	GO:0010150	leaf senescence	10/637	37/21352	9.06	875907	2.25316e+08	TsA04G002970.1/TsA05G008260.1/TsA13G004230.1/Tsatg000313lG000030.1/Tsatg001313lG000010.1/TsB01G015790.1/TsB01G015800.1/TsB04G003890.1/TsB05G013370.1/TsB13G004730.1
	GO:0007568	aging	10/637	39/21352	8.59	1.51484e+07	3.47875e+08	TsA04G002970.1/TsA05G008260.1/TsA13G004230.1/Tsatg000313lG000030.1/Tsatg001313lG000010.1/TsB01G015790.1/TsB01G015800.1/TsB04G003890.1/TsB05G013370.1/TsB13G004730.1
	GO:0006790	sulfur compound metabolic process	14/637	83/21352	5.65	1.5214e+07	3.47875e+08	TsA12G006150.1/TsA13G004230.1/TsA13G013160.1/TsA13G013600.1/Tsatg001313lG000010.1/Tsatg002060lG000010.1/TsB01G015790.1/TsB01G015800.1/TsB02G018710.1/TsB02G020780.1/TsB02G022090.1/TsB12G000830.1/TsB12G001190.1/TsB13G004730.1
	GO:0009743	response to carbohydrate	10/637	43/21352	7.8	4.10247e+07	8.88678e+08	TsA05G000610.1/TsA05G002360.1/TsA06G001440.1/TsA09G016280.1/TsA09G016290.1/Tsatg000313lG000030.1/Tsatg001173lG000030.1/TsB05G013370.1/TsB05G019990.1/TsB06G001580.1
	GO:0009605	response to external stimulus	33/637	425/21352	2.6	6.21632e+07	1.27925e+09	TsA02G002710.1/TsA02G003730.1/TsA03G015130.1/TsA03G020080.1/TsA05G007310.1/TsA05G007880.1/TsA05G008200.1/TsA05G008500.1/TsA05G010300.1/TsA05G011110.1/TsA08G004340.1/TsA09G007260.1/TsA10G015880.1/TsA11G007660.1/TsA11G007670.1/TsA12G012880.1/TsA12G015060.1/TsA13G001380.1/Tsatg000313lG000030.1/Tsatg000939lG000010.1/Tsatg001609lG000020.1/TsB02G002070.1/TsB02G018710.1/TsB02G020780.1/TsB02G022090.1/TsB…
	GO:0009813	flavonoid biosynthetic process	8/637	27/21352	9.93	8.07142e+07	1.58192e+09	TsA05G000600.1/TsA13G004230.1/Tsatg001313lG000010.1/TsB01G015790.1/TsB01G015800.1/TsB05G020000.1/TsB10G009120.1/TsB13G004730.1
	GO:0010228	vegetative to reproductive phase transition of m..|vegetative to reproductive phase transition of meristem	11/637	62/21352	5.95	1.94982e+08	3.51814e+09	TsA01G007140.1/TsA03G015130.1/TsA03G020080.1/TsA09G007260.1/TsA09G019950.1/TsA09G021570.1/TsA12G012910.1/TsA12G015090.1/TsB01G015750.1/TsB09G009980.1/TsB12G012100.1
	GO:0009404	toxin metabolic process	8/637	30/21352	8.94	1.96602e+08	3.51814e+09	TsA13G004230.1/Tsatg001313lG000010.1/TsB01G015790.1/TsB01G015800.1/TsB02G018710.1/TsB02G020780.1/TsB02G022090.1/TsB13G004730.1
	GO:0048827	phyllome development	17/637	148/21352	3.85	2.13898e+08	3.66816e+09	TsA04G002970.1/TsA05G008260.1/TsA08G007720.1/TsA09G019950.1/TsA09G021570.1/TsA13G001380.1/TsA13G004230.1/Tsatg000313lG000030.1/Tsatg001313lG000010.1/TsB01G015790.1/TsB01G015800.1/TsB04G003890.1/TsB05G013370.1/TsB05G020430.1/TsB09G009980.1/TsB13G001930.1/TsB13G004730.1
	GO:0009812	flavonoid metabolic process	8/637	31/21352	8.65	2.58091e+08	4.08557e+09	TsA05G000600.1/TsA13G004230.1/Tsatg001313lG000010.1/TsB01G015790.1/TsB01G015800.1/TsB05G020000.1/TsB10G009120.1/TsB13G004730.1
	GO:0047484	regulation of response to osmotic stress	8/637	31/21352	8.65	2.58091e+08	4.08557e+09	TsA04G001390.1/TsA05G001300.1/TsA05G004690.1/TsA05G005190.1/TsA05G005990.1/Tsatg000313lG000030.1/TsB04G002270.1/TsB05G013370.1
	GO:0034285	response to disaccharide	7/637	23/21352	10.2	3.28954e+08	5.01446e+08	TsA05G000610.1/TsA05G002360.1/TsA09G016280.1/TsA09G016290.1/Tsatg000313lG000030.1/TsB05G013370.1/TsB05G019990.1
	GO:0009718	anthocyanin-containing compound biosynthetic pro..|anthocyanin-containing compound biosynthetic process	6/637	16/21352	12.57	4.27148e+08	6.27875e+09	TsA13G004230.1/Tsatg001313lG000010.1/TsB01G015790.1/TsB01G015800.1/TsB10G009120.1/TsB13G004730.1
	GO:0000003	reproduction	33/637	466/21352	2.37	4.62396e+08	6.34375e+09	TsA01G007140.1/TsA03G015130.1/TsA03G020080.1/TsA05G001300.1/TsA05G004690.1/TsA05G005190.1/TsA05G005990.1/TsA05G008260.1/TsA08G004800.1/TsA08G007720.1/TsA08G009630.1/TsA09G007260.1/TsA09G019950.1/TsA09G021570.1/TsA10G020050.1/TsA12G012910.1/TsA12G015090.1/TsA13G001380.1/TsA13G013160.1/TsA13G013600.1/Tsatg000313lG000030.1/TsB01G015750.1/TsB02G002070.1/TsB02G009710.1/TsB02G010360.1/TsB02G010930.1/Ts…
	GO:0022414	reproductive process	33/637	466/21352	2.37	4.62396e+08	6.34375e+09	TsA01G007140.1/TsA03G015130.1/TsA03G020080.1/TsA05G001300.1/TsA05G004690.1/TsA05G005190.1/TsA05G005990.1/TsA05G008260.1/TsA08G004800.1/TsA08G007720.1/TsA08G009630.1/TsA09G007260.1/TsA09G019950.1/TsA09G021570.1/TsA10G020050.1/TsA12G012910.1/TsA12G015090.1/TsA13G001380.1/TsA13G013160.1/TsA13G013600.1/Tsatg000313lG000030.1/TsB01G015750.1/TsB02G002070.1/TsB02G009710.1/TsB02G010360.1/TsB02G010930.1/Ts…
	GO:0005984	disaccharide metabolic process	5/637	10/21352	16.76	5.17731e+08	6.65897e+09	TsA13G004230.1/Tsatg001313lG000010.1/TsB01G015790.1/TsB01G015800.1/TsB13G004730.1
	GO:0005991	trehalose metabolic process	5/637	10/21352	16.76	5.17731e+08	6.65897e+09	TsA13G004230.1/Tsatg001313lG000010.1/TsB01G015790.1/TsB01G015800.1/TsB13G004730.1
	GO:2000024	regulation of leaf development	8/637	34/21352	7.89	5.4887e+08	6.84556e+09	TsA09G019950.1/TsA09G021570.1/TsA13G004230.1/Tsatg001313lG000010.1/TsB01G015790.1/TsB01G015800.1/TsB09G009980.1/TsB13G004730.1
	GO:0016143	S-glycoside metabolic process	6/637	17/21352	11.83	6.43497e+08	7.35694e+08	TsA12G006150.1/TsA13G013160.1/TsA13G013600.1/Tsatg002060lG000010.1/TsB12G000830.1/TsB12G001190.1
	GO:0019757	glycosinolate metabolic process	6/637	17/21352	11.83	6.43497e+08	7.35694e+08	TsA12G006150.1/TsA13G013160.1/TsA13G013600.1/Tsatg002060lG000010.1/TsB12G000830.1/TsB12G001190.1
	GO:0019760	glucosinolate metabolic process	6/637	17/21352	11.83	6.43497e+08	7.35694e+08	TsA12G006150.1/TsA13G013160.1/TsA13G013600.1/Tsatg002060lG000010.1/TsB12G000830.1/TsB12G001190.1
	GO:0009744	response to sucrose	7/637	26/21352	9.02	8.16445e+08	8.86174e+09	TsA05G000610.1/TsA05G002360.1/TsA09G016280.1/TsA09G016290.1/Tsatg000313lG000030.1/TsB05G013370.1/TsB05G019990.1
	GO:0009751	response to salicylic acid	8/637	36/21352	7.45	8.67874e+08	8.86174e+09	TsA05G003750.1/TsA05G003890.1/TsA05G004560.1/TsA11G007660.1/TsA11G007670.1/Tsatg000313lG000030.1/TsB05G013370.1/TsB11G009070.1
	GO:0006521	regulation of cellular amino acid metabolic proc..|regulation of cellular amino acid metabolic process	5/637	11/21352	15.24	9.25836e+08	8.86174e+09	TsA05G001300.1/TsA05G004690.1/TsA05G005190.1/TsA05G005990.1/TsA05G008260.1
	GO:0006972	hyperosmotic response	5/637	11/21352	15.24	9.25836e+08	8.86174e+09	TsA13G004230.1/Tsatg001313lG000010.1/TsB01G015790.1/TsB01G015800.1/TsB13G004730.1
	GO:0009311	oligosaccharide metabolic process	5/637	11/21352	15.24	9.25836e+08	8.86174e+09	TsA13G004230.1/Tsatg001313lG000010.1/TsB01G015790.1/TsB01G015800.1/TsB13G004730.1
	GO:0033238	regulation of cellular amine metabolic process	5/637	11/21352	15.24	9.25836e+08	8.86174e+09	TsA05G001300.1/TsA05G004690.1/TsA05G005190.1/TsA05G005990.1/TsA05G008260.1
	GO:1900865	chloroplast RNA modification	5/637	11/21352	15.24	9.25836e+08	8.86174e+09	TsA02G010890.1/TsA10G013520.1/Tsatg000656lG000010.1/TsB02G006280.1/TsB05G000030.1
	GO:0010565	regulation of cellular ketone metabolic process	8/637	37/21352	7.25	1.07854e+09	0.000100887221569703	TsA05G001300.1/TsA05G003750.1/TsA05G003890.1/TsA05G004560.1/TsA05G004690.1/TsA05G005190.1/TsA05G005990.1/TsA05G008260.1
	GO:0050832	defense response to fungus	12/637	88/21352	4.57	1.16188e+09	0.000106268297876703	TsA03G015130.1/TsA03G020080.1/TsA09G002160.1/TsA11G007660.1/TsA11G007670.1/TsA13G001380.1/Tsatg001774lG000020.1/Tsatg001774lG000030.1/TsB09G001800.1/TsB10G014590.1/TsB11G009070.1/TsB13G001930.1
	GO:0042493	response to drug	15/637	135/21352	3.72	1.26312e+09	0.000113016226476642	TsA03G015130.1/TsA03G020080.1/TsA05G003750.1/TsA05G003890.1/TsA05G004560.1/TsA05G015330.1/TsA05G018770.1/TsA07G001140.1/TsA11G007660.1/TsA11G007670.1/Tsatg000313lG000030.1/TsB05G006340.1/TsB05G008330.1/TsB05G013370.1/TsB11G009070.1
	GO:1901657	glycosyl compound metabolic process	7/637	28/21352	8.38	1.39525e+09	0.000122181855604787	TsA12G006150.1/TsA13G013160.1/TsA13G013600.1/Tsatg002060lG000010.1/TsB10G009120.1/TsB12G000830.1/TsB12G001190.1
	GO:0008361	regulation of cell size	5/637	12/21352	13.97	1.54815e+09	0.000130038177578693	TsA09G019950.1/TsA09G021570.1/Tsatg000313lG000030.1/TsB05G013370.1/TsB09G009980.1
	GO:0044272	sulfur compound biosynthetic process	5/637	12/21352	13.97	1.54815e+09	0.000130038177578693	TsA13G004230.1/Tsatg001313lG000010.1/TsB01G015790.1/TsB01G015800.1/TsB13G004730.1
	GO:0016310	phosphorylation	12/637	91/21352	4.42	1.64561e+08	0.000132958264664197	TsA01G012350.1/TsA01G012620.1/TsA01G013270.1/TsA08G001560.1/TsA09G007260.1/TsA13G001380.1/TsB01G018820.1/TsB02G002070.1/TsB08G002300.1/TsB08G002370.1/TsB08G002960.1/TsB13G001930.1
	GO:0031327	negative regulation of cellular biosynthetic pro..|negative regulation of cellular biosynthetic process	15/637	138/21352	3.64	1.64753e+09	0.000132958264664197	TsA02G027850.1/TsA05G001300.1/TsA05G004690.1/TsA05G005190.1/TsA05G005990.1/TsA08G004800.1/TsA11G003470.1/TsA11G007660.1/TsA11G007670.1/Tsatg000313lG000030.1/TsB02G018010.1/TsB05G013370.1/TsB08G006070.1/TsB11G004170.1/TsB11G009070.1
	GO:0005992	trehalose biosynthetic process	7/637	29/21352	8.09	1.79209e+09	0.00014184364551192	TsA13G004230.1/Tsatg001313lG000010.1/TsB01G015790.1/TsB01G015800.1/TsB12G000970.1/TsB12G000980.1/TsB13G004730.1
	GO:0046283	anthocyanin-containing compound metabolic process	6/637	20/21352	10.06	1.86691e+09	0.000144977173868263	TsA13G004230.1/Tsatg001313lG000010.1/TsB01G015790.1/TsB01G015800.1/TsB10G009120.1/TsB13G004730.1
	GO:0042538	hyperosmotic salinity response	5/637	13/21352	12.89	2.45398e+08	0.0001870383963633	TsA13G004230.1/Tsatg001313lG000010.1/TsB01G015790.1/TsB01G015800.1/TsB13G004730.1
	GO:2000026	regulation of multicellular organismal development	20/637	234/21352	2.86	2.60453e+09	0.000194903585489773	TsA04G002970.1/TsA05G000610.1/TsA05G002360.1/TsA09G019950.1/TsA09G021570.1/TsA11G003470.1/TsA13G001380.1/TsA13G004230.1/Tsatg000313lG000030.1/Tsatg001313lG000010.1/TsB01G015790.1/TsB01G015800.1/TsB04G003890.1/TsB05G013370.1/TsB05G019990.1/TsB05G020430.1/TsB09G009980.1/TsB11G004170.1/TsB13G001930.1/TsB13G004730.1
	GO:0003006	developmental process involved in reproduction	28/637	398/21352	2.36	2.7169e+09	0.000197738359958479	TsA01G007140.1/TsA03G015130.1/TsA03G020080.1/TsA05G001300.1/TsA05G004690.1/TsA05G005190.1/TsA05G005990.1/TsA05G008260.1/TsA08G007720.1/TsA08G009630.1/TsA09G007260.1/TsA09G019950.1/TsA09G021570.1/TsA10G020050.1/TsA12G012910.1/TsA12G015090.1/TsA13G001380.1/TsA13G013160.1/TsA13G013600.1/Tsatg000313lG000030.1/TsB01G015750.1/TsB02G002070.1/TsB05G013370.1/TsB08G010840.1/TsB09G009980.1/TsB10G012420.1/Ts…
	GO:0009890	negative regulation of biosynthetic process	15/637	144/21352	3.49	2.7385e+09	0.000197738359958479	TsA02G027850.1/TsA05G001300.1/TsA05G004690.1/TsA05G005190.1/TsA05G005990.1/TsA08G004800.1/TsA11G003470.1/TsA11G007660.1/TsA11G007670.1/Tsatg000313lG000030.1/TsB02G018010.1/TsB05G013370.1/TsB08G006070.1/TsB11G004170.1/TsB11G009070.1
	GO:0051707	response to other organism	22/637	277/21352	2.66	3.2536e+09	0.000230616007197592	TsA02G002710.1/TsA02G003730.1/TsA03G015130.1/TsA03G020080.1/TsA05G010300.1/TsA05G011110.1/TsA11G007660.1/TsA11G007670.1/TsA12G012880.1/TsA12G015060.1/TsA13G001380.1/Tsatg000313lG000030.1/Tsatg000939lG000010.1/TsB02G018710.1/TsB02G020780.1/TsB02G022090.1/TsB05G013370.1/TsB05G020430.1/TsB11G009070.1/TsB11G012340.1/TsB12G012130.1/TsB13G001930.1
	GO:0048608	reproductive structure development	25/637	339/21352	2.47	3.36192e+09	0.000230616007197592	TsA01G007140.1/TsA03G015130.1/TsA03G020080.1/TsA05G001300.1/TsA05G004690.1/TsA05G005190.1/TsA05G005990.1/TsA05G008260.1/TsA08G007720.1/TsA08G009630.1/TsA09G007260.1/TsA09G019950.1/TsA09G021570.1/TsA10G020050.1/TsA12G012910.1/TsA12G015090.1/TsA13G001380.1/Tsatg000313lG000030.1/TsB01G015750.1/TsB05G013370.1/TsB08G010840.1/TsB09G009980.1/TsB10G012420.1/TsB12G012100.1/TsB13G001930.1
	GO:0061458	reproductive system development	25/637	339/21352	2.47	3.36192e+09	0.000230616007197592	TsA01G007140.1/TsA03G015130.1/TsA03G020080.1/TsA05G001300.1/TsA05G004690.1/TsA05G005190.1/TsA05G005990.1/TsA05G008260.1/TsA08G007720.1/TsA08G009630.1/TsA09G007260.1/TsA09G019950.1/TsA09G021570.1/TsA10G020050.1/TsA12G012910.1/TsA12G015090.1/TsA13G001380.1/Tsatg000313lG000030.1/TsB01G015750.1/TsB05G013370.1/TsB08G010840.1/TsB09G009980.1/TsB10G012420.1/TsB12G012100.1/TsB13G001930.1
	GO:0062012	regulation of small molecule metabolic process	8/637	43/21352	6.24	3.46008e+09	0.000233458329563629	TsA05G001300.1/TsA05G003750.1/TsA05G003890.1/TsA05G004560.1/TsA05G004690.1/TsA05G005190.1/TsA05G005990.1/TsA05G008260.1
	GO:0043207	response to external biotic stimulus	22/637	285/21352	2.59	4.99729e+08	0.000331738470626857	TsA02G002710.1/TsA02G003730.1/TsA03G015130.1/TsA03G020080.1/TsA05G010300.1/TsA05G011110.1/TsA11G007660.1/TsA11G007670.1/TsA12G012880.1/TsA12G015060.1/TsA13G001380.1/Tsatg000313lG000030.1/Tsatg000939lG000010.1/TsB02G018710.1/TsB02G020780.1/TsB02G022090.1/TsB05G013370.1/TsB05G020430.1/TsB11G009070.1/TsB11G012340.1/TsB12G012130.1/TsB13G001930.1
	GO:0048523	negative regulation of cellular process	28/637	414/21352	2.27	5.4481e+09	0.000350391198232445	TsA01G007140.1/TsA02G027850.1/TsA05G000610.1/TsA05G001110.1/TsA05G001300.1/TsA05G002360.1/TsA05G003710.1/TsA05G003720.1/TsA05G003930.1/TsA05G003940.1/TsA05G004510.1/TsA05G004520.1/TsA05G004690.1/TsA05G005190.1/TsA05G005990.1/TsA08G004800.1/TsA11G003470.1/TsA11G007660.1/TsA11G007670.1/Tsatg000313lG000030.1/TsB01G015750.1/TsB02G018010.1/TsB05G013370.1/TsB05G019990.1/TsB05G020430.1/TsB08G006070.1/Ts…
	GO:1901605	alpha-amino acid metabolic process	5/637	15/21352	11.17	5.44854e+09	0.000350391198232445	TsA13G004230.1/Tsatg001313lG000010.1/TsB01G015790.1/TsB01G015800.1/TsB13G004730.1
	GO:0014070	response to organic cyclic compound	12/637	103/21352	3.91	5.76474e+09	0.000365022379077044	TsA05G003750.1/TsA05G003890.1/TsA05G004560.1/TsA07G001140.1/TsA10G015880.1/TsA11G007660.1/TsA11G007670.1/Tsatg000313lG000030.1/Tsatg001609lG000020.1/TsB05G013370.1/TsB10G007560.1/TsB11G009070.1
	GO:0098542	defense response to other organism	18/637	210/21352	2.87	6.27603e+09	0.000391376136368748	TsA03G015130.1/TsA03G020080.1/TsA05G010300.1/TsA05G011110.1/TsA05G024670.1/TsA11G007660.1/TsA11G007670.1/TsA12G012880.1/TsA12G015060.1/TsA13G001380.1/Tsatg000939lG000010.1/TsB02G018710.1/TsB02G020780.1/TsB02G022090.1/TsB05G014750.1/TsB11G009070.1/TsB12G012130.1/TsB13G001930.1
	GO:1901420	negative regulation of response to alcohol	7/637	35/21352	6.7	6.60972e+09	0.000395793801875796	TsA05G001110.1/TsA05G003710.1/TsA05G003720.1/TsA05G003930.1/TsA05G003940.1/TsA05G004510.1/TsA05G004520.1
	GO:1905958	negative regulation of cellular response to alco..|negative regulation of cellular response to alcohol	7/637	35/21352	6.7	6.60972e+09	0.000395793801875796	TsA05G001110.1/TsA05G003710.1/TsA05G003720.1/TsA05G003930.1/TsA05G003940.1/TsA05G004510.1/TsA05G004520.1
	GO:0051239	regulation of multicellular organismal process	20/637	250/21352	2.68	6.63537e+09	0.000395793801875796	TsA04G002970.1/TsA05G000610.1/TsA05G002360.1/TsA09G019950.1/TsA09G021570.1/TsA11G003470.1/TsA13G001380.1/TsA13G004230.1/Tsatg000313lG000030.1/Tsatg001313lG000010.1/TsB01G015790.1/TsB01G015800.1/TsB04G003890.1/TsB05G013370.1/TsB05G019990.1/TsB05G020430.1/TsB09G009980.1/TsB11G004170.1/TsB13G001930.1/TsB13G004730.1
	GO:0000723	telomere maintenance	15/637	156/21352	3.22	6.95727e+09	0.000409066273993537	TsA01G007860.1/TsA02G019530.1/TsA02G020430.1/TsA02G021180.1/TsA04G014690.1/TsA05G009940.1/TsA09G006630.1/Tsatg000748lG000010.1/Tsatg001288lG000050.1/Tsatg001336lG000010.1/Tsatg001529lG000010.1/Tsatg001529lG000020.1/Tsatg001561lG000050.1/TsB02G014930.1/TsB04G005520.1
	GO:1901419	regulation of response to alcohol	9/637	61/21352	4.95	7.67952e+09	0.00043899000281685	TsA04G001390.1/TsA05G001110.1/TsA05G003710.1/TsA05G003720.1/TsA05G003930.1/TsA05G003940.1/TsA05G004510.1/TsA05G004520.1/TsB04G002270.1
	GO:1905957	regulation of cellular response to alcohol	9/637	61/21352	4.95	7.67952e+09	0.00043899000281685	TsA04G001390.1/TsA05G001110.1/TsA05G003710.1/TsA05G003720.1/TsA05G003930.1/TsA05G003940.1/TsA05G004510.1/TsA05G004520.1/TsB04G002270.1
	GO:0009788	negative regulation of abscisic acid-activated s..|negative regulation of abscisic acid-activated signaling pathway	7/637	36/21352	6.52	7.99568e+08	0.000450801855583667	TsA05G001110.1/TsA05G003710.1/TsA05G003720.1/TsA05G003930.1/TsA05G003940.1/TsA05G004510.1/TsA05G004520.1
	GO:0051254	positive regulation of RNA metabolic process	16/637	178/21352	3.01	9.05498e+09	0.000503626947421656	TsA02G027850.1/TsA05G003750.1/TsA05G003890.1/TsA05G004560.1/TsA08G004340.1/TsA10G004780.1/TsA10G020050.1/Tsatg000313lG000030.1/TsB02G009710.1/TsB02G010360.1/TsB02G010930.1/TsB02G018010.1/TsB05G013370.1/TsB05G014220.1/TsB10G012420.1/TsB11G006860.1
	GO:0009651	response to salt stress	14/637	142/21352	3.3	9.19065e+09	0.000504357019431403	TsA04G001390.1/TsA05G001300.1/TsA05G004690.1/TsA05G005190.1/TsA05G005990.1/TsA13G004230.1/Tsatg001313lG000010.1/TsB01G015790.1/TsB01G015800.1/TsB02G018710.1/TsB02G020780.1/TsB02G022090.1/TsB04G002270.1/TsB13G004730.1
	GO:0031325	positive regulation of cellular metabolic process	21/637	277/21352	2.54	9.51184e+07	0.00050882924091257	TsA01G007140.1/TsA02G027850.1/TsA03G015130.1/TsA03G020080.1/TsA05G003750.1/TsA05G003890.1/TsA05G004560.1/TsA05G008260.1/TsA08G004340.1/TsA10G004780.1/TsA10G020050.1/Tsatg000313lG000030.1/TsB01G015750.1/TsB02G009710.1/TsB02G010360.1/TsB02G010930.1/TsB02G018010.1/TsB05G013370.1/TsB05G014220.1/TsB10G012420.1/TsB11G006860.1
	GO:0006623	protein targeting to vacuole	6/637	26/21352	7.74	9.5194e+09	0.00050882924091257	TsA05G000610.1/TsA05G002360.1/TsA11G003370.1/Tsatg000011lG000040.1/TsB05G019990.1/Tsptg002541lG000030.1
	GO:0008652	cellular amino acid biosynthetic process	5/637	17/21352	9.86	0.000106841099831142	0.000556627182331466	TsA13G004230.1/Tsatg001313lG000010.1/TsB01G015790.1/TsB01G015800.1/TsB13G004730.1
	GO:1900055	regulation of leaf senescence	5/637	17/21352	9.86	0.000106841099831142	0.000556627182331466	TsA13G004230.1/Tsatg001313lG000010.1/TsB01G015790.1/TsB01G015800.1/TsB13G004730.1
	GO:0009787	regulation of abscisic acid-activated signaling ..|regulation of abscisic acid-activated signaling pathway	9/637	65/21352	4.64	0.000127346464482739	0.000655164047536199	TsA04G001390.1/TsA05G001110.1/TsA05G003710.1/TsA05G003720.1/TsA05G003930.1/TsA05G003940.1/TsA05G004510.1/TsA05G004520.1/TsB04G002270.1
	GO:0009937	regulation of gibberellic acid mediated signalin..|regulation of gibberellic acid mediated signaling pathway	4/637	10/21352	13.41	0.000142772659129965	0.0006987878424933	TsA05G001300.1/TsA05G004690.1/TsA05G005190.1/TsA05G005990.1
	GO:0090376	seed trichome differentiation	4/637	10/21352	13.41	0.000142772659129965	0.0006987878424933	TsA05G001300.1/TsA05G004690.1/TsA05G005190.1/TsA05G005990.1
	GO:0090378	seed trichome elongation	4/637	10/21352	13.41	0.000142772659129965	0.0006987878424933	TsA05G001300.1/TsA05G004690.1/TsA05G005190.1/TsA05G005990.1
	GO:0042430	indole-containing compound metabolic process	5/637	18/21352	9.31	0.000144314880514921	0.0006987878424933	TsA13G004230.1/Tsatg001313lG000010.1/TsB01G015790.1/TsB01G015800.1/TsB13G004730.1
	GO:0042435	indole-containing compound biosynthetic process	5/637	18/21352	9.31	0.000144314880514921	0.0006987878424933	TsA13G004230.1/Tsatg001313lG000010.1/TsB01G015790.1/TsB01G015800.1/TsB13G004730.1
	GO:0051172	negative regulation of nitrogen compound metabol..|negative regulation of nitrogen compound metabolic process	17/637	205/21352	2.78	0.000148871551202511	0.000712469724849228	TsA01G007140.1/TsA02G027850.1/TsA05G001300.1/TsA05G004690.1/TsA05G005190.1/TsA05G005990.1/TsA08G004800.1/TsA11G003470.1/TsA11G007660.1/TsA11G007670.1/Tsatg000313lG000030.1/TsB01G015750.1/TsB02G018010.1/TsB05G013370.1/TsB08G006070.1/TsB11G004170.1/TsB11G009070.1
	GO:0051241	negative regulation of multicellular organismal ..|negative regulation of multicellular organismal process	8/637	53/21352	5.06	0.000162743712511127	0.000757831805154364	TsA05G000610.1/TsA05G002360.1/TsA13G004230.1/Tsatg001313lG000010.1/TsB01G015790.1/TsB01G015800.1/TsB05G019990.1/TsB13G004730.1
	GO:0048831	regulation of shoot system development	11/637	98/21352	3.76	0.000163086971542757	0.000757831805154364	TsA05G000610.1/TsA05G002360.1/TsA09G019950.1/TsA09G021570.1/TsA13G004230.1/Tsatg001313lG000010.1/TsB01G015790.1/TsB01G015800.1/TsB05G019990.1/TsB09G009980.1/TsB13G004730.1
	GO:0051603	proteolysis involved in cellular protein catabol..|proteolysis involved in cellular protein catabolic process	21/637	288/21352	2.44	0.000163873859656781	0.000757831805154364	TsA02G006760.1/TsA02G008120.1/TsA02G019070.1/TsA02G021650.1/TsA04G007020.1/TsA05G001300.1/TsA05G004690.1/TsA05G005190.1/TsA05G005990.1/TsA07G010820.1/TsA07G011730.1/TsA07G017440.1/TsA12G007810.1/TsA12G007860.1/TsA13G008730.1/TsA13G010680.1/Tsatg001210lG000010.1/TsB04G008360.1/TsB07G004430.1/TsB07G008890.1/TsB12G002580.1
	GO:0006082	organic acid metabolic process	11/637	99/21352	3.72	0.000178619399540737	0.000807867960907207	TsA12G006150.1/TsA13G004230.1/TsA13G013160.1/TsA13G013600.1/Tsatg001313lG000010.1/Tsatg002060lG000010.1/TsB01G015790.1/TsB01G015800.1/TsB12G000830.1/TsB12G001190.1/TsB13G004730.1
	GO:0043436	oxoacid metabolic process	11/637	99/21352	3.72	0.000178619399540737	0.000807867960907207	TsA12G006150.1/TsA13G004230.1/TsA13G013160.1/TsA13G013600.1/Tsatg001313lG000010.1/Tsatg002060lG000010.1/TsB01G015790.1/TsB01G015800.1/TsB12G000830.1/TsB12G001190.1/TsB13G004730.1
	GO:0032535	regulation of cellular component size	7/637	41/21352	5.72	0.000189251632891931	0.000827785561671194	TsA06G014900.1/TsA09G019950.1/TsA09G021570.1/Tsatg000313lG000030.1/TsB05G013370.1/TsB06G014800.1/TsB09G009980.1
	GO:0090066	regulation of anatomical structure size	7/637	41/21352	5.72	0.000189251632891931	0.000827785561671194	TsA06G014900.1/TsA09G019950.1/TsA09G021570.1/Tsatg000313lG000030.1/TsB05G013370.1/TsB06G014800.1/TsB09G009980.1
	GO:0072665	protein localization to vacuole	5/637	19/21352	8.82	0.000191068150743799	0.000827785561671194	TsA05G000610.1/TsA05G002360.1/Tsatg000011lG000040.1/TsB05G019990.1/Tsptg002541lG000030.1
	GO:0072666	establishment of protein localization to vacuole	5/637	19/21352	8.82	0.000191068150743799	0.000827785561671194	TsA05G000610.1/TsA05G002360.1/Tsatg000011lG000040.1/TsB05G019990.1/Tsptg002541lG000030.1
	GO:0009968	negative regulation of signal transduction	11/637	101/21352	3.65	0.000213471244264498	0.000896533367426625	TsA05G001110.1/TsA05G001300.1/TsA05G003710.1/TsA05G003720.1/TsA05G003930.1/TsA05G003940.1/TsA05G004510.1/TsA05G004520.1/TsA05G004690.1/TsA05G005190.1/TsA05G005990.1
	GO:0010648	negative regulation of cell communication	11/637	101/21352	3.65	0.000213471244264498	0.000896533367426625	TsA05G001110.1/TsA05G001300.1/TsA05G003710.1/TsA05G003720.1/TsA05G003930.1/TsA05G003940.1/TsA05G004510.1/TsA05G004520.1/TsA05G004690.1/TsA05G005190.1/TsA05G005990.1
	GO:0023057	negative regulation of signaling	11/637	101/21352	3.65	0.000213471244264498	0.000896533367426625	TsA05G001110.1/TsA05G001300.1/TsA05G003710.1/TsA05G003720.1/TsA05G003930.1/TsA05G003940.1/TsA05G004510.1/TsA05G004520.1/TsA05G004690.1/TsA05G005190.1/TsA05G005990.1
	GO:0018105	peptidyl-serine phosphorylation	4/637	11/21352	12.19	0.000219066543442176	0.000901631773535693	TsA08G001560.1/TsB08G002300.1/TsB08G002370.1/TsB08G002960.1
	GO:0046685	response to arsenic-containing substance	4/637	11/21352	12.19	0.000219066543442176	0.000901631773535693	TsA05G015330.1/TsA05G018770.1/TsB05G006340.1/TsB05G008330.1
	GO:0009893	positive regulation of metabolic process	21/637	295/21352	2.39	0.000227711556131621	0.000927933490854233	TsA01G007140.1/TsA02G027850.1/TsA03G015130.1/TsA03G020080.1/TsA05G003750.1/TsA05G003890.1/TsA05G004560.1/TsA05G008260.1/TsA08G004340.1/TsA10G004780.1/TsA10G020050.1/Tsatg000313lG000030.1/TsB01G015750.1/TsB02G009710.1/TsB02G010360.1/TsB02G010930.1/TsB02G018010.1/TsB05G013370.1/TsB05G014220.1/TsB10G012420.1/TsB11G006860.1
	GO:0044281	small molecule metabolic process	14/637	156/21352	3.01	0.000249051690631277	0.00100494541833673	TsA10G015880.1/TsA12G006150.1/TsA13G004230.1/TsA13G013160.1/TsA13G013600.1/Tsatg001313lG000010.1/Tsatg001609lG000020.1/Tsatg002060lG000010.1/TsB01G015790.1/TsB01G015800.1/TsB10G007560.1/TsB12G000830.1/TsB12G001190.1/TsB13G004730.1
	GO:0031324	negative regulation of cellular metabolic process	17/637	215/21352	2.65	0.000262712905698434	0.00104977768143166	TsA01G007140.1/TsA02G027850.1/TsA05G001300.1/TsA05G004690.1/TsA05G005190.1/TsA05G005990.1/TsA08G004800.1/TsA11G003470.1/TsA11G007660.1/TsA11G007670.1/Tsatg000313lG000030.1/TsB01G015750.1/TsB02G018010.1/TsB05G013370.1/TsB08G006070.1/TsB11G004170.1/TsB11G009070.1
	GO:2000113	negative regulation of cellular macromolecule bi..|negative regulation of cellular macromolecule biosynthetic process	11/637	104/21352	3.55	0.000276440435161016	0.00109401022416961	TsA02G027850.1/TsA08G004800.1/TsA11G003470.1/TsA11G007660.1/TsA11G007670.1/Tsatg000313lG000030.1/TsB02G018010.1/TsB05G013370.1/TsB08G006070.1/TsB11G004170.1/TsB11G009070.1
	GO:0009607	response to biotic stimulus	22/637	322/21352	2.29	0.000289976948180319	0.00113665149612536	TsA02G002710.1/TsA02G003730.1/TsA03G015130.1/TsA03G020080.1/TsA05G010300.1/TsA05G011110.1/TsA11G007660.1/TsA11G007670.1/TsA12G012880.1/TsA12G015060.1/TsA13G001380.1/Tsatg000313lG000030.1/Tsatg000939lG000010.1/TsB02G018710.1/TsB02G020780.1/TsB02G022090.1/TsB05G013370.1/TsB05G020430.1/TsB11G009070.1/TsB11G012340.1/TsB12G012130.1/TsB13G001930.1
	GO:0045944	positive regulation of transcription by RNA poly..|positive regulation of transcription by RNA polymerase II	13/637	140/21352	3.11	0.000294175353093326	0.00114223002045174	TsA07G001200.1/TsA07G015020.1/TsA08G006420.1/TsA08G008700.1/TsA08G008710.1/TsB07G000720.1/TsB07G000750.1/TsB07G000800.1/TsB07G000820.1/TsB07G000890.1/TsB08G007680.1/TsB08G010300.1/TsB08G010350.1
	GO:0080134	regulation of response to stress	15/637	178/21352	2.82	0.000301641401907483	0.00116027337083941	TsA04G001390.1/TsA04G015390.1/TsA04G017170.1/TsA04G018450.1/TsA05G001300.1/TsA05G004690.1/TsA05G005190.1/TsA05G005990.1/TsA11G007660.1/TsA11G007670.1/Tsatg000313lG000030.1/TsB04G002270.1/TsB04G013260.1/TsB05G013370.1/TsB11G009070.1
	GO:0050793	regulation of developmental process	21/637	302/21352	2.33	0.000312461813053833	0.0011907657787919	TsA04G002970.1/TsA05G000610.1/TsA05G002360.1/TsA08G006420.1/TsA09G019950.1/TsA09G021570.1/TsA11G003470.1/TsA13G001380.1/TsA13G004230.1/Tsatg000313lG000030.1/Tsatg001313lG000010.1/TsB01G015790.1/TsB01G015800.1/TsB04G003890.1/TsB05G013370.1/TsB05G019990.1/TsB05G020430.1/TsB09G009980.1/TsB11G004170.1/TsB13G001930.1/TsB13G004730.1
	GO:0044030	regulation of DNA methylation	4/637	12/21352	11.17	0.000320859051523509	0.00119325313450389	TsA04G015390.1/TsA04G017170.1/TsA04G018450.1/TsB04G013260.1
	GO:0002833	positive regulation of response to biotic stimulus	6/637	32/21352	6.28	0.000321812130520295	0.00119325313450389	TsA04G001390.1/TsA04G015390.1/TsA04G017170.1/TsA04G018450.1/TsB04G002270.1/TsB04G013260.1
	GO:0032103	positive regulation of response to external stim..|positive regulation of response to external stimulus	6/637	32/21352	6.28	0.000321812130520295	0.00119325313450389	TsA04G001390.1/TsA04G015390.1/TsA04G017170.1/TsA04G018450.1/TsB04G002270.1/TsB04G013260.1
	GO:0009791	post-embryonic development	27/637	439/21352	2.06	0.000343943171142577	0.00126392650297695	TsA01G007140.1/TsA03G015130.1/TsA03G020080.1/TsA05G001300.1/TsA05G004690.1/TsA05G005190.1/TsA05G005990.1/TsA05G008260.1/TsA07G000040.1/TsA08G007720.1/TsA08G009630.1/TsA09G007260.1/TsA09G019950.1/TsA09G021570.1/TsA10G020050.1/TsA12G012910.1/TsA12G015090.1/TsA13G001380.1/Tsatg000313lG000030.1/TsB01G015750.1/TsB02G002070.1/TsB05G013370.1/TsB08G010840.1/TsB09G009980.1/TsB10G012420.1/TsB12G012100.1/Ts…
	GO:0009266	response to temperature stimulus	15/637	181/21352	2.78	0.000360882645063242	0.00131443981574036	TsA03G015130.1/TsA03G020080.1/TsA05G015330.1/TsA05G018770.1/TsA08G006420.1/TsA09G016280.1/TsA09G016290.1/TsA13G001380.1/TsB02G018710.1/TsB02G020780.1/TsB02G022090.1/TsB05G006340.1/TsB05G008330.1/TsB11G012340.1/TsB13G001930.1
	GO:0009888	tissue development	17/637	222/21352	2.57	0.000381817925451756	0.0013605653687632	TsA02G001600.1/TsA02G001610.1/TsA04G002970.1/TsA05G001300.1/TsA05G004690.1/TsA05G005190.1/TsA05G005990.1/TsA06G013330.1/TsA11G003470.1/TsA13G001380.1/TsB02G000670.1/TsB02G000680.1/TsB04G003890.1/TsB06G013240.1/TsB11G004170.1/TsB11G006860.1/TsB13G001930.1
	GO:0010498	proteasomal protein catabolic process	17/637	222/21352	2.57	0.000381817925451756	0.0013605653687632	TsA02G006760.1/TsA02G008120.1/TsA04G007020.1/TsA05G001300.1/TsA05G004690.1/TsA05G005190.1/TsA05G005990.1/TsA07G010820.1/TsA07G011730.1/TsA12G007860.1/TsA13G005540.1/TsA13G008730.1/TsA13G010680.1/Tsatg001210lG000010.1/TsB04G008360.1/TsB07G004430.1/TsB12G002580.1
	GO:0032504	multicellular organism reproduction	11/637	108/21352	3.41	0.000384167534196219	0.0013605653687632	TsA05G001300.1/TsA05G004690.1/TsA05G005190.1/TsA05G005990.1/TsA08G004800.1/TsA10G020050.1/TsB02G009710.1/TsB02G010360.1/TsB02G010930.1/TsB08G006070.1/TsB10G012420.1
	GO:0045935	positive regulation of nucleobase-containing com..|positive regulation of nucleobase-containing compound metabolic process	16/637	202/21352	2.66	0.000386769413652248	0.0013605653687632	TsA02G027850.1/TsA05G003750.1/TsA05G003890.1/TsA05G004560.1/TsA08G004340.1/TsA10G004780.1/TsA10G020050.1/Tsatg000313lG000030.1/TsB02G009710.1/TsB02G010360.1/TsB02G010930.1/TsB02G018010.1/TsB05G013370.1/TsB05G014220.1/TsB10G012420.1/TsB11G006860.1
	GO:0006865	amino acid transport	5/637	22/21352	7.62	0.000401794016486781	0.00140144032512338	TsA02G006570.1/TsA02G006950.1/TsA09G016280.1/TsA09G016290.1/TsB02G003370.1
	GO:0051173	positive regulation of nitrogen compound metabol..|positive regulation of nitrogen compound metabolic process	19/637	265/21352	2.4	0.000407450512358575	0.00140922733597703	TsA01G007140.1/TsA02G027850.1/TsA05G003750.1/TsA05G003890.1/TsA05G004560.1/TsA05G008260.1/TsA08G004340.1/TsA10G004780.1/TsA10G020050.1/Tsatg000313lG000030.1/TsB01G015750.1/TsB02G009710.1/TsB02G010360.1/TsB02G010930.1/TsB02G018010.1/TsB05G013370.1/TsB05G014220.1/TsB10G012420.1/TsB11G006860.1
	GO:0051093	negative regulation of developmental process	8/637	61/21352	4.4	0.000438789761296035	0.00149010178241895	TsA05G000610.1/TsA05G002360.1/TsA13G004230.1/Tsatg001313lG000010.1/TsB01G015790.1/TsB01G015800.1/TsB05G019990.1/TsB13G004730.1
	GO:0009056	catabolic process	25/637	400/21352	2.09	0.000444876394206131	0.00149010178241895	TsA02G006760.1/TsA02G008120.1/TsA02G027850.1/TsA03G015130.1/TsA03G020080.1/TsA04G007020.1/TsA05G001300.1/TsA05G004690.1/TsA05G005190.1/TsA05G005990.1/TsA07G010820.1/TsA07G011730.1/TsA08G007470.1/TsA12G007860.1/TsA13G008730.1/TsA13G010680.1/Tsatg001210lG000010.1/TsB02G018010.1/TsB02G018710.1/TsB02G020780.1/TsB02G022090.1/TsB04G008360.1/TsB07G004430.1/TsB08G008750.1/TsB12G002580.1
	GO:0009072	aromatic amino acid family metabolic process	4/637	13/21352	10.31	0.000452556487627238	0.00149010178241895	TsA03G005490.1/TsA04G007490.1/TsB03G005660.1/TsB04G008900.1
	GO:0080050	regulation of seed development	4/637	13/21352	10.31	0.000452556487627238	0.00149010178241895	TsA04G002970.1/TsA11G003470.1/TsB04G003890.1/TsB11G004170.1
	GO:0098656	anion transmembrane transport	4/637	13/21352	10.31	0.000452556487627238	0.00149010178241895	TsA02G002710.1/TsA02G003730.1/TsA09G016280.1/TsA09G016290.1
	GO:1901002	positive regulation of response to salt stress	4/637	13/21352	10.31	0.000452556487627238	0.00149010178241895	TsA04G001390.1/Tsatg000313lG000030.1/TsB04G002270.1/TsB05G013370.1
	GO:0033044	regulation of chromosome organization	8/637	62/21352	4.33	0.000490834231456745	0.00160330981202663	TsA01G007140.1/TsA04G015390.1/TsA04G017170.1/TsA04G018450.1/TsA08G004800.1/TsB01G015750.1/TsB04G013260.1/TsB08G006070.1
	GO:0044550	secondary metabolite biosynthetic process	6/637	35/21352	5.75	0.000534315181742031	0.00173159748082167	TsA09G005630.1/TsA13G004230.1/Tsatg001313lG000010.1/TsB01G015790.1/TsB01G015800.1/TsB13G004730.1
	GO:1902680	positive regulation of RNA biosynthetic process	14/637	170/21352	2.76	0.00059695346881477	0.00190460062265667	TsA05G003750.1/TsA05G003890.1/TsA05G004560.1/TsA08G004340.1/TsA10G004780.1/TsA10G020050.1/Tsatg000313lG000030.1/TsB02G009710.1/TsB02G010360.1/TsB02G010930.1/TsB05G013370.1/TsB05G014220.1/TsB10G012420.1/TsB11G006860.1
	GO:1903508	positive regulation of nucleic acid-templated tr..|positive regulation of nucleic acid-templated transcription	14/637	170/21352	2.76	0.00059695346881477	0.00190460062265667	TsA05G003750.1/TsA05G003890.1/TsA05G004560.1/TsA08G004340.1/TsA10G004780.1/TsA10G020050.1/Tsatg000313lG000030.1/TsB02G009710.1/TsB02G010360.1/TsB02G010930.1/TsB05G013370.1/TsB05G014220.1/TsB10G012420.1/TsB11G006860.1
	GO:0006793	phosphorus metabolic process	12/637	132/21352	3.05	0.000602267720162138	0.00190677472537163	TsA01G012350.1/TsA01G012620.1/TsA01G013270.1/TsA08G001560.1/TsA09G007260.1/TsA13G001380.1/TsB01G018820.1/TsB02G002070.1/TsB08G002300.1/TsB08G002370.1/TsB08G002960.1/TsB13G001930.1
	GO:0006970	response to osmotic stress	14/637	171/21352	2.74	0.000632801665778517	0.00198815147705424	TsA04G001390.1/TsA05G001300.1/TsA05G004690.1/TsA05G005190.1/TsA05G005990.1/TsA13G004230.1/Tsatg001313lG000010.1/TsB01G015790.1/TsB01G015800.1/TsB02G018710.1/TsB02G020780.1/TsB02G022090.1/TsB04G002270.1/TsB13G004730.1
	GO:0071310	cellular response to organic substance	19/637	276/21352	2.31	0.000669970165714958	0.00208898193616067	TsA04G002970.1/TsA06G001440.1/TsA07G001140.1/TsA07G010820.1/TsA07G011730.1/TsA08G001560.1/TsA09G007260.1/TsA10G004780.1/TsA10G015880.1/Tsatg001173lG000030.1/Tsatg001609lG000020.1/TsB04G003890.1/TsB06G001580.1/TsB07G004430.1/TsB08G002300.1/TsB08G002370.1/TsB08G002960.1/TsB09G001890.1/TsB10G007560.1
	GO:0043902	positive regulation of multi-organism process	6/637	37/21352	5.44	0.000727591386254158	0.00224039814378496	TsA04G001390.1/TsA04G015390.1/TsA04G017170.1/TsA04G018450.1/TsB04G002270.1/TsB04G013260.1
	GO:0048367	shoot system development	17/637	235/21352	2.42	0.00072941862839853	0.00224039814378496	TsA04G002970.1/TsA05G008260.1/TsA08G007720.1/TsA09G019950.1/TsA09G021570.1/TsA13G001380.1/TsA13G004230.1/Tsatg000313lG000030.1/Tsatg001313lG000010.1/TsB01G015790.1/TsB01G015800.1/TsB04G003890.1/TsB05G013370.1/TsB05G020430.1/TsB09G009980.1/TsB13G001930.1/TsB13G004730.1
	GO:0009606	tropism	5/637	25/21352	6.7	0.000752841359581151	0.00229521225416164	TsA05G007310.1/TsA05G007880.1/TsA05G008200.1/TsA05G008500.1/TsB02G002070.1
	GO:0048583	regulation of response to stimulus	24/637	392/21352	2.05	0.00076643083039589	0.00231946172356651	TsA04G001390.1/TsA04G002970.1/TsA04G015390.1/TsA04G017170.1/TsA04G018450.1/TsA05G001110.1/TsA05G001300.1/TsA05G003710.1/TsA05G003720.1/TsA05G003930.1/TsA05G003940.1/TsA05G004510.1/TsA05G004520.1/TsA05G004690.1/TsA05G005190.1/TsA05G005990.1/TsA11G007660.1/TsA11G007670.1/Tsatg000313lG000030.1/TsB04G002270.1/TsB04G003890.1/TsB04G013260.1/TsB05G013370.1/TsB11G009070.1
	GO:0051704	multi-organism process	26/637	441/21352	1.98	0.000822286424168631	0.00245708989686763	TsA02G002710.1/TsA02G003730.1/TsA03G015130.1/TsA03G020080.1/TsA05G010300.1/TsA05G011110.1/TsA08G004800.1/TsA11G007660.1/TsA11G007670.1/TsA12G012880.1/TsA12G015060.1/TsA13G001380.1/TsA13G013160.1/TsA13G013600.1/Tsatg000313lG000030.1/Tsatg000939lG000010.1/TsB02G018710.1/TsB02G020780.1/TsB02G022090.1/TsB05G013370.1/TsB05G020430.1/TsB08G006070.1/TsB11G009070.1/TsB11G012340.1/TsB12G012130.1/TsB13G0019…
	GO:0030104	water homeostasis	4/637	15/21352	8.94	0.000823847788949734	0.00245708989686763	TsA05G001300.1/TsA05G004690.1/TsA05G005190.1/TsA05G005990.1
	GO:0006796	phosphate-containing compound metabolic process	12/637	137/21352	2.94	0.000838805866622199	0.00247679803943833	TsA01G012350.1/TsA01G012620.1/TsA01G013270.1/TsA08G001560.1/TsA09G007260.1/TsA13G001380.1/TsB01G018820.1/TsB02G002070.1/TsB08G002300.1/TsB08G002370.1/TsB08G002960.1/TsB13G001930.1
	GO:0046148	pigment biosynthetic process	6/637	38/21352	5.29	0.000842491404719433	0.00247679803943833	TsA13G004230.1/Tsatg001313lG000010.1/TsB01G015790.1/TsB01G015800.1/TsB10G009120.1/TsB13G004730.1
	GO:0007034	vacuolar transport	7/637	52/21352	4.51	0.000848571951186762	0.00247698120876464	TsA05G000610.1/TsA05G002360.1/TsA12G000660.1/TsA12G002900.1/Tsatg000011lG000040.1/TsB05G019990.1/Tsptg002541lG000030.1
	GO:0001558	regulation of cell growth	5/637	26/21352	6.45	0.000909424061215225	0.00261748110368166	TsA10G015880.1/TsA13G001380.1/Tsatg001609lG000020.1/TsB10G007560.1/TsB13G001930.1
	GO:0034637	cellular carbohydrate biosynthetic process	5/637	26/21352	6.45	0.000909424061215225	0.00261748110368166	TsA13G004230.1/Tsatg001313lG000010.1/TsB01G015790.1/TsB01G015800.1/TsB13G004730.1
	GO:0010073	meristem maintenance	6/637	39/21352	5.16	0.000970883511647101	0.00275582906028324	TsA02G001600.1/TsA02G001610.1/TsA04G002970.1/TsB02G000670.1/TsB02G000680.1/TsB04G003890.1
	GO:1902275	regulation of chromatin organization	6/637	39/21352	5.16	0.000970883511647101	0.00275582906028324	TsA01G007140.1/TsA04G015390.1/TsA04G017170.1/TsA04G018450.1/TsB01G015750.1/TsB04G013260.1
	GO:0051128	regulation of cellular component organization	15/637	200/21352	2.51	0.00101966323390199	0.0028744652087648	TsA01G007140.1/TsA04G015390.1/TsA04G017170.1/TsA04G018450.1/TsA08G004800.1/TsA10G015880.1/TsA13G001380.1/Tsatg000895lG000010.1/Tsatg001609lG000020.1/TsB01G015750.1/TsB04G013260.1/TsB08G006070.1/TsB10G007560.1/TsB11G006580.1/TsB13G001930.1
	GO:0031328	positive regulation of cellular biosynthetic pro..|positive regulation of cellular biosynthetic process	15/637	201/21352	2.5	0.00107237829930429	0.00298309572478974	TsA05G003750.1/TsA05G003890.1/TsA05G004560.1/TsA05G008260.1/TsA08G004340.1/TsA10G004780.1/TsA10G020050.1/Tsatg000313lG000030.1/TsB02G009710.1/TsB02G010360.1/TsB02G010930.1/TsB05G013370.1/TsB05G014220.1/TsB10G012420.1/TsB11G006860.1
	GO:0006817	phosphate ion transport	4/637	16/21352	8.38	0.0010726937567914	0.00298309572478974	TsA04G009630.1/TsA04G010680.1/TsA04G011950.1/TsB04G011160.1
	GO:1905421	regulation of plant organ morphogenesis	5/637	27/21352	6.21	0.00108899228591321	0.00300809596462073	TsA09G019950.1/TsA09G021570.1/TsA13G001380.1/TsB09G009980.1/TsB13G001930.1
	GO:0010017	red or far-red light signaling pathway	6/637	40/21352	5.03	0.001113796586881	0.00305610151207348	TsA05G007310.1/TsA05G007880.1/TsA05G008200.1/TsA05G008500.1/TsA08G004340.1/TsB05G014220.1
	GO:0010604	positive regulation of macromolecule metabolic p..|positive regulation of macromolecule metabolic process	18/637	268/21352	2.25	0.00121480022297578	0.00331116686778341	TsA01G007140.1/TsA02G027850.1/TsA05G003750.1/TsA05G003890.1/TsA05G004560.1/TsA08G004340.1/TsA10G004780.1/TsA10G020050.1/Tsatg000313lG000030.1/TsB01G015750.1/TsB02G009710.1/TsB02G010360.1/TsB02G010930.1/TsB02G018010.1/TsB05G013370.1/TsB05G014220.1/TsB10G012420.1/TsB11G006860.1
	GO:0099402	plant organ development	20/637	314/21352	2.14	0.00127656114391579	0.00345661639384402	TsA04G002970.1/TsA05G008260.1/TsA07G000040.1/TsA07G001140.1/TsA08G007720.1/TsA09G019950.1/TsA09G021570.1/TsA13G001380.1/TsA13G004230.1/Tsatg000313lG000030.1/Tsatg001313lG000010.1/TsB01G015790.1/TsB01G015800.1/TsB02G002070.1/TsB04G003890.1/TsB05G013370.1/TsB05G020430.1/TsB09G009980.1/TsB13G001930.1/TsB13G004730.1
	GO:0034314	Arp2/3 complex-mediated actin nucleation	5/637	28/21352	5.99	0.00129354245134312	0.00347970483987039	TsA05G000400.1/TsA05G002560.1/TsA09G004390.1/TsB05G020200.1/TsB09G004050.1
	GO:0009057	macromolecule catabolic process	20/637	315/21352	2.13	0.00132615996268893	0.0035442826070497	TsA02G006760.1/TsA02G008120.1/TsA02G027850.1/TsA04G007020.1/TsA05G001300.1/TsA05G004690.1/TsA05G005190.1/TsA05G005990.1/TsA07G010820.1/TsA07G011730.1/TsA08G007470.1/TsA12G007860.1/TsA13G008730.1/TsA13G010680.1/Tsatg001210lG000010.1/TsB02G018010.1/TsB04G008360.1/TsB07G004430.1/TsB08G008750.1/TsB12G002580.1
	GO:0031349	positive regulation of defense response	6/637	42/21352	4.79	0.0014474517674403	0.00381885047954898	TsA04G001390.1/TsA04G015390.1/TsA04G017170.1/TsA04G018450.1/TsB04G002270.1/TsB04G013260.1
	GO:0071489	cellular response to red or far red light	6/637	42/21352	4.79	0.0014474517674403	0.00381885047954898	TsA05G007310.1/TsA05G007880.1/TsA05G008200.1/TsA05G008500.1/TsA08G004340.1/TsB05G014220.1
	GO:0044248	cellular catabolic process	23/637	389/21352	1.98	0.00154627915679183	0.00405360476235739	TsA02G006760.1/TsA02G008120.1/TsA02G027850.1/TsA03G015130.1/TsA03G020080.1/TsA04G007020.1/TsA05G001300.1/TsA05G004690.1/TsA05G005190.1/TsA05G005990.1/TsA07G010820.1/TsA07G011730.1/TsA12G007860.1/TsA13G008730.1/TsA13G010680.1/Tsatg001210lG000010.1/TsB02G018010.1/TsB02G018710.1/TsB02G020780.1/TsB02G022090.1/TsB04G008360.1/TsB07G004430.1/TsB12G002580.1
	GO:0009891	positive regulation of biosynthetic process	15/637	209/21352	2.41	0.0015829043559119	0.00412335511766524	TsA05G003750.1/TsA05G003890.1/TsA05G004560.1/TsA05G008260.1/TsA08G004340.1/TsA10G004780.1/TsA10G020050.1/Tsatg000313lG000030.1/TsB02G009710.1/TsB02G010360.1/TsB02G010930.1/TsB05G013370.1/TsB05G014220.1/TsB10G012420.1/TsB11G006860.1
	GO:1901701	cellular response to oxygen-containing compound	14/637	189/21352	2.48	0.00166527139421465	0.00431063300323024	TsA06G001440.1/TsA07G001140.1/TsA08G001560.1/TsA09G007260.1/TsA10G004780.1/TsA10G015880.1/Tsatg001173lG000030.1/Tsatg001609lG000020.1/TsB06G001580.1/TsB08G002300.1/TsB08G002370.1/TsB08G002960.1/TsB09G001890.1/TsB10G007560.1
	GO:0009624	response to nematode	4/637	18/21352	7.45	0.00172004042089863	0.00442457766165371	TsA02G002710.1/TsA02G003730.1/TsB05G020430.1/TsB11G012340.1
	GO:0042440	pigment metabolic process	6/637	44/21352	4.57	0.00185226348744641	0.00473510966715623	TsA13G004230.1/Tsatg001313lG000010.1/TsB01G015790.1/TsB01G015800.1/TsB10G009120.1/TsB13G004730.1
	GO:0010558	negative regulation of macromolecule biosyntheti..|negative regulation of macromolecule biosynthetic process	11/637	131/21352	2.81	0.00191309831603095	0.00486043821681677	TsA02G027850.1/TsA08G004800.1/TsA11G003470.1/TsA11G007660.1/TsA11G007670.1/Tsatg000313lG000030.1/TsB02G018010.1/TsB05G013370.1/TsB08G006070.1/TsB11G004170.1/TsB11G009070.1
	GO:0006310	DNA recombination	15/637	214/21352	2.35	0.00199508605578697	0.00503764060582954	TsA01G007860.1/TsA02G019530.1/TsA02G020430.1/TsA02G021180.1/TsA04G014690.1/TsA05G009940.1/TsA09G006630.1/Tsatg000748lG000010.1/Tsatg001288lG000050.1/Tsatg001336lG000010.1/Tsatg001529lG000010.1/Tsatg001529lG000020.1/Tsatg001561lG000050.1/TsB02G014930.1/TsB04G005520.1
	GO:0042542	response to hydrogen peroxide	6/637	45/21352	4.47	0.00208421445018721	0.00523060237498844	TsA03G015130.1/TsA03G020080.1/TsA05G015330.1/TsA05G018770.1/TsB05G006340.1/TsB05G008330.1
	GO:0046777	protein autophosphorylation	4/637	19/21352	7.06	0.00212776635960658	0.00523361187848469	TsA08G001560.1/TsB08G002300.1/TsB08G002370.1/TsB08G002960.1
	GO:2001020	regulation of response to DNA damage stimulus	4/637	19/21352	7.06	0.00212776635960658	0.00523361187848469	TsA04G015390.1/TsA04G017170.1/TsA04G018450.1/TsB04G013260.1
	GO:2001251	negative regulation of chromosome organization	4/637	19/21352	7.06	0.00212776635960658	0.00523361187848469	TsA01G007140.1/TsA08G004800.1/TsB01G015750.1/TsB08G006070.1
	GO:0006508	proteolysis	20/637	328/21352	2.04	0.0021362773805784	0.00523361187848469	TsA02G006760.1/TsA02G008120.1/TsA02G019070.1/TsA02G020490.1/TsA02G021650.1/TsA04G007020.1/TsA05G001300.1/TsA05G004690.1/TsA05G005190.1/TsA05G005990.1/TsA07G010820.1/TsA07G011730.1/TsA12G007810.1/TsA12G007860.1/TsA13G008730.1/TsA13G010680.1/Tsatg001210lG000010.1/TsB04G008360.1/TsB07G004430.1/TsB12G002580.1
	GO:0016051	carbohydrate biosynthetic process	5/637	32/21352	5.24	0.00240276323154124	0.00585163764268219	TsA13G004230.1/Tsatg001313lG000010.1/TsB01G015790.1/TsB01G015800.1/TsB13G004730.1
	GO:0010557	positive regulation of macromolecule biosyntheti..|positive regulation of macromolecule biosynthetic process	14/637	198/21352	2.37	0.00256349958481711	0.00614429255496752	TsA05G003750.1/TsA05G003890.1/TsA05G004560.1/TsA08G004340.1/TsA10G004780.1/TsA10G020050.1/Tsatg000313lG000030.1/TsB02G009710.1/TsB02G010360.1/TsB02G010930.1/TsB05G013370.1/TsB05G014220.1/TsB10G012420.1/TsB11G006860.1
	GO:0071705	nitrogen compound transport	11/637	136/21352	2.71	0.0025707665481092	0.00614429255496752	TsA02G002710.1/TsA02G003730.1/TsA05G000610.1/TsA05G002360.1/TsA09G016280.1/TsA09G016290.1/Tsatg000011lG000040.1/Tsatg000895lG000010.1/TsB05G019990.1/TsB11G006580.1/Tsptg002541lG000030.1
	GO:0006281	DNA repair	22/637	381/21352	1.94	0.00258911612403946	0.00614429255496752	TsA01G007860.1/TsA01G014300.1/TsA02G019530.1/TsA02G020430.1/TsA02G021180.1/TsA04G014690.1/TsA05G009940.1/TsA09G006630.1/TsA10G017360.1/TsA10G017370.1/Tsatg000748lG000010.1/Tsatg001288lG000050.1/Tsatg001336lG000010.1/Tsatg001529lG000010.1/Tsatg001529lG000020.1/Tsatg001561lG000050.1/Tsatg001647lG000020.1/TsB02G014930.1/TsB04G005520.1/TsB10G000940.1/TsB10G008910.1/TsB10G008920.1
	GO:0006282	regulation of DNA repair	4/637	20/21352	6.7	0.00259757432055277	0.00614429255496752	TsA04G015390.1/TsA04G017170.1/TsA04G018450.1/TsB04G013260.1
	GO:0009638	phototropism	4/637	20/21352	6.7	0.00259757432055277	0.00614429255496752	TsA05G007310.1/TsA05G007880.1/TsA05G008200.1/TsA05G008500.1
	GO:0016556	mRNA modification	7/637	63/21352	3.72	0.00264826376893262	0.00622839779640694	TsA02G027850.1/TsA06G001440.1/TsA10G013520.1/Tsatg001173lG000030.1/TsB02G018010.1/TsB05G000030.1/TsB06G001580.1
	GO:0002237	response to molecule of bacterial origin	3/637	10/21352	10.06	0.00271101253135584	0.00626851507841593	TsA11G007660.1/TsA11G007670.1/TsB11G009070.1
	GO:0034440	lipid oxidation	3/637	10/21352	10.06	0.00271101253135584	0.00626851507841593	TsA02G011500.1/TsB02G005530.1/TsB02G006750.1
	GO:1900618	regulation of shoot system morphogenesis	3/637	10/21352	10.06	0.00271101253135584	0.00626851507841593	TsA09G019950.1/TsA09G021570.1/TsB09G009980.1
	GO:0009636	response to toxic substance	9/637	100/21352	3.02	0.0030203771524997	0.00692610453670994	TsA03G015130.1/TsA03G020080.1/TsA05G015330.1/TsA05G018770.1/TsB02G018710.1/TsB02G020780.1/TsB02G022090.1/TsB05G006340.1/TsB05G008330.1
	GO:0009611	response to wounding	11/637	139/21352	2.65	0.00304589175214137	0.00692610453670994	TsA03G024720.1/TsA04G001390.1/TsA09G016280.1/TsA09G016290.1/TsA11G007660.1/TsA11G007670.1/Tsatg000313lG000030.1/TsB03G009680.1/TsB04G002270.1/TsB05G013370.1/TsB11G009070.1
	GO:0042742	defense response to bacterium	11/637	139/21352	2.65	0.00304589175214137	0.00692610453670994	TsA11G007660.1/TsA11G007670.1/TsA12G012880.1/TsA12G015060.1/TsA13G001380.1/TsB02G018710.1/TsB02G020780.1/TsB02G022090.1/TsB11G009070.1/TsB12G012130.1/TsB13G001930.1
	GO:0044262	cellular carbohydrate metabolic process	5/637	34/21352	4.93	0.00316150079563338	0.00712195410280142	TsA13G004230.1/Tsatg001313lG000010.1/TsB01G015790.1/TsB01G015800.1/TsB13G004730.1
	GO:0010026	trichome differentiation	7/637	65/21352	3.61	0.00316662844187219	0.00712195410280142	TsA05G001300.1/TsA05G004690.1/TsA05G005190.1/TsA05G005990.1/TsA06G013330.1/TsB06G013240.1/TsB11G006860.1
	GO:0090558	plant epidermis development	9/637	101/21352	2.99	0.00323038040572015	0.00722585090753191	TsA05G001300.1/TsA05G004690.1/TsA05G005190.1/TsA05G005990.1/TsA06G013330.1/TsA13G001380.1/TsB06G013240.1/TsB11G006860.1/TsB13G001930.1
	GO:0009725	response to hormone	26/637	488/21352	1.79	0.00335105399858109	0.00745526095843646	TsA03G024720.1/TsA04G002970.1/TsA05G003750.1/TsA05G003890.1/TsA05G004560.1/TsA07G000040.1/TsA07G001140.1/TsA08G001560.1/TsA09G007260.1/TsA09G016280.1/TsA09G016290.1/TsA10G004780.1/TsA10G015880.1/TsA11G007660.1/TsA11G007670.1/Tsatg000313lG000030.1/Tsatg001609lG000020.1/TsB03G009680.1/TsB04G003890.1/TsB05G013370.1/TsB08G002300.1/TsB08G002370.1/TsB08G002960.1/TsB09G001890.1/TsB10G007560.1/TsB11G0090…
	GO:0034220	ion transmembrane transport	5/637	35/21352	4.79	0.00359936506461527	0.00792255348735676	TsA02G002710.1/TsA02G003730.1/TsA09G016280.1/TsA09G016290.1/TsB11G012340.1
	GO:0032989	cellular component morphogenesis	10/637	122/21352	2.75	0.00359959495403818	0.00792255348735676	TsA01G007140.1/TsA05G001300.1/TsA05G004690.1/TsA05G005190.1/TsA05G005990.1/TsA06G013330.1/TsA13G013160.1/TsA13G013600.1/TsB01G015750.1/TsB06G013240.1
	GO:0016575	histone deacetylation	3/637	11/21352	9.14	0.00364549227682346	0.00793866599965454	TsA02G002170.1/TsA02G002930.1/TsB02G001240.1
	GO:0045834	positive regulation of lipid metabolic process	3/637	11/21352	9.14	0.00364549227682346	0.00793866599965454	TsA05G003750.1/TsA05G003890.1/TsA05G004560.1
	GO:0010087	phloem or xylem histogenesis	4/637	22/21352	6.09	0.00374102054132543	0.00810381734990716	TsA11G003470.1/TsA13G001380.1/TsB11G004170.1/TsB13G001930.1
	GO:0009719	response to endogenous stimulus	26/637	493/21352	1.77	0.00383084397398943	0.00825494623218445	TsA03G024720.1/TsA04G002970.1/TsA05G003750.1/TsA05G003890.1/TsA05G004560.1/TsA07G000040.1/TsA07G001140.1/TsA08G001560.1/TsA09G007260.1/TsA09G016280.1/TsA09G016290.1/TsA10G004780.1/TsA10G015880.1/TsA11G007660.1/TsA11G007670.1/Tsatg000313lG000030.1/Tsatg001609lG000020.1/TsB03G009680.1/TsB04G003890.1/TsB05G013370.1/TsB08G002300.1/TsB08G002370.1/TsB08G002960.1/TsB09G001890.1/TsB10G007560.1/TsB11G0090…
	GO:0023051	regulation of signaling	15/637	230/21352	2.19	0.00395562303438325	0.00847943314936321	TsA04G001390.1/TsA04G002970.1/TsA05G001110.1/TsA05G001300.1/TsA05G003710.1/TsA05G003720.1/TsA05G003930.1/TsA05G003940.1/TsA05G004510.1/TsA05G004520.1/TsA05G004690.1/TsA05G005190.1/TsA05G005990.1/TsB04G002270.1/TsB04G003890.1
	GO:2000070	regulation of response to water deprivation	4/637	23/21352	5.83	0.00442315315794729	0.00931512687027912	TsA05G001300.1/TsA05G004690.1/TsA05G005190.1/TsA05G005990.1
	GO:0048585	negative regulation of response to stimulus	11/637	146/21352	2.53	0.00443133344293954	0.00931512687027912	TsA05G001110.1/TsA05G001300.1/TsA05G003710.1/TsA05G003720.1/TsA05G003930.1/TsA05G003940.1/TsA05G004510.1/TsA05G004520.1/TsA05G004690.1/TsA05G005190.1/TsA05G005990.1
	GO:0040008	regulation of growth	7/637	69/21352	3.4	0.00443210899998256	0.00931512687027912	TsA04G002970.1/TsA10G015880.1/TsA13G001380.1/Tsatg001609lG000020.1/TsB04G003890.1/TsB10G007560.1/TsB13G001930.1
	GO:1901575	organic substance catabolic process	20/637	350/21352	1.92	0.00444802013908322	0.00931512687027912	TsA02G006760.1/TsA02G008120.1/TsA02G027850.1/TsA04G007020.1/TsA05G001300.1/TsA05G004690.1/TsA05G005190.1/TsA05G005990.1/TsA07G010820.1/TsA07G011730.1/TsA08G007470.1/TsA12G007860.1/TsA13G008730.1/TsA13G010680.1/Tsatg001210lG000010.1/TsB02G018010.1/TsB04G008360.1/TsB07G004430.1/TsB08G008750.1/TsB12G002580.1
	GO:0009620	response to fungus	9/637	106/21352	2.85	0.00445863425517324	0.00931512687027912	TsA03G015130.1/TsA03G020080.1/TsA11G007660.1/TsA11G007670.1/TsA13G001380.1/Tsatg000313lG000030.1/TsB05G013370.1/TsB11G009070.1/TsB13G001930.1
	GO:0044265	cellular macromolecule catabolic process	18/637	304/21352	1.98	0.00471565760363485	0.00980235046794911	TsA02G006760.1/TsA02G008120.1/TsA02G027850.1/TsA04G007020.1/TsA05G001300.1/TsA05G004690.1/TsA05G005190.1/TsA05G005990.1/TsA07G010820.1/TsA07G011730.1/TsA12G007860.1/TsA13G008730.1/TsA13G010680.1/Tsatg001210lG000010.1/TsB02G018010.1/TsB04G008360.1/TsB07G004430.1/TsB12G002580.1
	GO:0009900	dehiscence	3/637	12/21352	8.38	0.00475370335192345	0.00983178000847431	TsB02G009710.1/TsB02G010360.1/TsB02G010930.1
	GO:0000302	response to reactive oxygen species	7/637	70/21352	3.35	0.00480090538383351	0.00987080271005576	TsA03G015130.1/TsA03G020080.1/TsA05G015330.1/TsA05G018770.1/TsA07G000040.1/TsB05G006340.1/TsB05G008330.1
	GO:0010646	regulation of cell communication	15/637	235/21352	2.14	0.00482053651530728	0.00987080271005576	TsA04G001390.1/TsA04G002970.1/TsA05G001110.1/TsA05G001300.1/TsA05G003710.1/TsA05G003720.1/TsA05G003930.1/TsA05G003940.1/TsA05G004510.1/TsA05G004520.1/TsA05G004690.1/TsA05G005190.1/TsA05G005990.1/TsB04G002270.1/TsB04G003890.1
	GO:0065008	regulation of biological quality	19/637	329/21352	1.94	0.00490121345531425	0.00998631819191178	TsA02G027850.1/TsA05G001300.1/TsA05G004690.1/TsA05G005190.1/TsA05G005990.1/TsA05G008260.1/TsA06G014900.1/TsA07G001140.1/TsA09G019950.1/TsA09G021570.1/TsA10G020050.1/Tsatg000011lG000040.1/Tsatg000313lG000030.1/TsB02G018010.1/TsB05G013370.1/TsB06G014800.1/TsB09G009980.1/TsB10G012420.1/Tsptg002541lG000030.1
	GO:0009966	regulation of signal transduction	15/637	236/21352	2.13	0.00501068903440219	0.0101590843269445	TsA04G001390.1/TsA04G002970.1/TsA05G001110.1/TsA05G001300.1/TsA05G003710.1/TsA05G003720.1/TsA05G003930.1/TsA05G003940.1/TsA05G004510.1/TsA05G004520.1/TsA05G004690.1/TsA05G005190.1/TsA05G005990.1/TsB04G002270.1/TsB04G003890.1
	GO:0006820	anion transport	4/637	24/21352	5.59	0.00518432476133456	0.0104596025886574	TsA02G002710.1/TsA02G003730.1/TsA09G016280.1/TsA09G016290.1
	GO:0071396	cellular response to lipid	9/637	109/21352	2.77	0.00535356535842907	0.0107483648531233	TsA08G001560.1/TsA09G007260.1/TsA10G004780.1/TsA10G015880.1/Tsatg001609lG000020.1/TsB08G002300.1/TsB08G002370.1/TsB08G002960.1/TsB10G007560.1
	GO:0009756	carbohydrate mediated signaling	3/637	13/21352	7.74	0.00604404741121232	0.0119071636639099	TsA06G001440.1/Tsatg001173lG000030.1/TsB06G001580.1
	GO:0010182	sugar mediated signaling pathway	3/637	13/21352	7.74	0.00604404741121232	0.0119071636639099	TsA06G001440.1/Tsatg001173lG000030.1/TsB06G001580.1
	GO:0071322	cellular response to carbohydrate stimulus	3/637	13/21352	7.74	0.00604404741121232	0.0119071636639099	TsA06G001440.1/Tsatg001173lG000030.1/TsB06G001580.1
	GO:0072594	establishment of protein localization to organelle	7/637	73/21352	3.21	0.00604646379915425	0.0119071636639099	TsA05G000610.1/TsA05G002360.1/TsA09G016280.1/TsA09G016290.1/Tsatg000011lG000040.1/TsB05G019990.1/Tsptg002541lG000030.1
	GO:0000904	cell morphogenesis involved in differentiation	8/637	92/21352	2.91	0.00621363748595547	0.01214545773716	TsA05G001300.1/TsA05G004690.1/TsA05G005190.1/TsA05G005990.1/TsA06G013330.1/TsA13G013160.1/TsA13G013600.1/TsB06G013240.1
	GO:0044257	cellular protein catabolic process	16/637	265/21352	2.02	0.00622648849977936	0.01214545773716	TsA02G006760.1/TsA02G008120.1/TsA04G007020.1/TsA05G001300.1/TsA05G004690.1/TsA05G005190.1/TsA05G005990.1/TsA07G010820.1/TsA07G011730.1/TsA12G007860.1/TsA13G008730.1/TsA13G010680.1/Tsatg001210lG000010.1/TsB04G008360.1/TsB07G004430.1/TsB12G002580.1
	GO:0009617	response to bacterium	11/637	153/21352	2.41	0.00627646598654883	0.0121457069700882	TsA11G007660.1/TsA11G007670.1/TsA12G012880.1/TsA12G015060.1/TsA13G001380.1/TsB02G018710.1/TsB02G020780.1/TsB02G022090.1/TsB11G009070.1/TsB12G012130.1/TsB13G001930.1
	GO:0009826	unidimensional cell growth	6/637	56/21352	3.59	0.00630932694801568	0.0121457069700882	TsA05G001300.1/TsA05G004690.1/TsA05G005190.1/TsA05G005990.1/TsA13G013160.1/TsA13G013600.1
	GO:0009892	negative regulation of metabolic process	17/637	289/21352	1.97	0.0063151463606622	0.0121457069700882	TsA01G007140.1/TsA02G027850.1/TsA05G001300.1/TsA05G004690.1/TsA05G005190.1/TsA05G005990.1/TsA08G004800.1/TsA11G003470.1/TsA11G007660.1/TsA11G007670.1/Tsatg000313lG000030.1/TsB01G015750.1/TsB02G018010.1/TsB05G013370.1/TsB08G006070.1/TsB11G004170.1/TsB11G009070.1
	GO:0048522	positive regulation of cellular process	23/637	437/21352	1.76	0.00645061752711299	0.0123485505659788	TsA01G007140.1/TsA02G027850.1/TsA03G015130.1/TsA03G020080.1/TsA04G001390.1/TsA05G003750.1/TsA05G003890.1/TsA05G004560.1/TsA05G008260.1/TsA08G004340.1/TsA10G004780.1/TsA10G020050.1/Tsatg000313lG000030.1/TsB01G015750.1/TsB02G009710.1/TsB02G010360.1/TsB02G010930.1/TsB02G018010.1/TsB04G002270.1/TsB05G013370.1/TsB05G014220.1/TsB10G012420.1/TsB11G006860.1
	GO:1901000	regulation of response to salt stress	4/637	26/21352	5.16	0.00695914279724879	0.0132603549401768	TsA04G001390.1/Tsatg000313lG000030.1/TsB04G002270.1/TsB05G013370.1
	GO:0006458	'de novo' protein folding	3/637	14/21352	7.18	0.00752369184678903	0.0140754235028445	TsA07G010820.1/TsA07G011730.1/TsB07G004430.1
	GO:0051084	'de novo' posttranslational protein folding	3/637	14/21352	7.18	0.00752369184678903	0.0140754235028445	TsA07G010820.1/TsA07G011730.1/TsB07G004430.1
	GO:0051788	response to misfolded protein	3/637	14/21352	7.18	0.00752369184678903	0.0140754235028445	TsA07G010820.1/TsA07G011730.1/TsB07G004430.1
	GO:0071218	cellular response to misfolded protein	3/637	14/21352	7.18	0.00752369184678903	0.0140754235028445	TsA07G010820.1/TsA07G011730.1/TsB07G004430.1
	GO:0048580	regulation of post-embryonic development	10/637	136/21352	2.46	0.00768706811012929	0.0143159972901193	TsA04G002970.1/TsA05G000610.1/TsA05G002360.1/TsA11G003470.1/Tsatg000313lG000030.1/TsB04G003890.1/TsB05G013370.1/TsB05G019990.1/TsB05G020430.1/TsB11G004170.1
	GO:0031935	regulation of chromatin silencing	4/637	27/21352	4.97	0.00798003853835062	0.0147946660431251	TsA04G015390.1/TsA04G017170.1/TsA04G018450.1/TsB04G013260.1
	GO:1901135	carbohydrate derivative metabolic process	7/637	77/21352	3.05	0.00806348310351767	0.0148823313357348	TsA12G006150.1/TsA13G013160.1/TsA13G013600.1/Tsatg002060lG000010.1/TsB10G009120.1/TsB12G000830.1/TsB12G001190.1
	GO:0070887	cellular response to chemical stimulus	20/637	372/21352	1.8	0.0085316559937836	0.0156761160412095	TsA04G002970.1/TsA06G001440.1/TsA07G000040.1/TsA07G001140.1/TsA07G010820.1/TsA07G011730.1/TsA08G001560.1/TsA09G007260.1/TsA10G004780.1/TsA10G015880.1/Tsatg001173lG000030.1/Tsatg001609lG000020.1/TsB04G003890.1/TsB06G001580.1/TsB07G004430.1/TsB08G002300.1/TsB08G002370.1/TsB08G002960.1/TsB09G001890.1/TsB10G007560.1
	GO:0009753	response to jasmonic acid	7/637	78/21352	3.01	0.00863700397116769	0.015799151123867	TsA03G024720.1/TsA09G016280.1/TsA09G016290.1/Tsatg000313lG000030.1/TsB03G009680.1/TsB05G013370.1/TsB09G001890.1
	GO:0002831	regulation of response to biotic stimulus	6/637	60/21352	3.35	0.00880640966242945	0.0158276542312568	TsA04G001390.1/TsA04G015390.1/TsA04G017170.1/TsA04G018450.1/TsB04G002270.1/TsB04G013260.1
	GO:0060560	developmental growth involved in morphogenesis	6/637	60/21352	3.35	0.00880640966242945	0.0158276542312568	TsA05G001300.1/TsA05G004690.1/TsA05G005190.1/TsA05G005990.1/TsA13G013160.1/TsA13G013600.1
	GO:0071215	cellular response to abscisic acid stimulus	6/637	60/21352	3.35	0.00880640966242945	0.0158276542312568	TsA08G001560.1/TsA09G007260.1/TsA10G004780.1/TsB08G002300.1/TsB08G002370.1/TsB08G002960.1
	GO:0097306	cellular response to alcohol	6/637	60/21352	3.35	0.00880640966242945	0.0158276542312568	TsA08G001560.1/TsA09G007260.1/TsA10G004780.1/TsB08G002300.1/TsB08G002370.1/TsB08G002960.1
	GO:0031347	regulation of defense response	9/637	118/21352	2.56	0.00888611124940332	0.0159014622357744	TsA04G001390.1/TsA04G015390.1/TsA04G017170.1/TsA04G018450.1/TsA11G007660.1/TsA11G007670.1/TsB04G002270.1/TsB04G013260.1/TsB11G009070.1
	GO:1902679	negative regulation of RNA biosynthetic process	9/637	119/21352	2.54	0.0093671106922157	0.0166176963732139	TsA08G004800.1/TsA11G003470.1/TsA11G007660.1/TsA11G007670.1/Tsatg000313lG000030.1/TsB05G013370.1/TsB08G006070.1/TsB11G004170.1/TsB11G009070.1
	GO:1903507	negative regulation of nucleic acid-templated tr..|negative regulation of nucleic acid-templated transcription	9/637	119/21352	2.54	0.0093671106922157	0.0166176963732139	TsA08G004800.1/TsA11G003470.1/TsA11G007660.1/TsA11G007670.1/Tsatg000313lG000030.1/TsB05G013370.1/TsB08G006070.1/TsB11G004170.1/TsB11G009070.1
	GO:0016049	cell growth	7/637	80/21352	2.93	0.00987306555807477	0.017440111286231	TsA05G001300.1/TsA05G004690.1/TsA05G005190.1/TsA05G005990.1/TsA05G008260.1/TsA13G013160.1/TsA13G013600.1
	GO:0032101	regulation of response to external stimulus	6/637	62/21352	3.24	0.0102894183391956	0.0179445252927096	TsA04G001390.1/TsA04G015390.1/TsA04G017170.1/TsA04G018450.1/TsB04G002270.1/TsB04G013260.1
	GO:0071478	cellular response to radiation	6/637	62/21352	3.24	0.0102894183391956	0.0179445252927096	TsA05G007310.1/TsA05G007880.1/TsA05G008200.1/TsA05G008500.1/TsA08G004340.1/TsB05G014220.1
	GO:0071482	cellular response to light stimulus	6/637	62/21352	3.24	0.0102894183391956	0.0179445252927096	TsA05G007310.1/TsA05G007880.1/TsA05G008200.1/TsA05G008500.1/TsA08G004340.1/TsB05G014220.1
	GO:0046885	regulation of hormone biosynthetic process	3/637	16/21352	6.28	0.0110738741930467	0.0191503087548928	TsA05G008260.1/TsA10G020050.1/TsB10G012420.1
	GO:2000242	negative regulation of reproductive process	3/637	16/21352	6.28	0.0110738741930467	0.0191503087548928	TsA05G000610.1/TsA05G002360.1/TsB05G019990.1
	GO:1901566	organonitrogen compound biosynthetic process	8/637	102/21352	2.63	0.0113255992381493	0.0195036745303519	TsA10G015880.1/TsA13G004230.1/Tsatg001313lG000010.1/Tsatg001609lG000020.1/TsB01G015790.1/TsB01G015800.1/TsB10G007560.1/TsB13G004730.1
	GO:0031408	oxylipin biosynthetic process	4/637	30/21352	4.47	0.0116162847848213	0.019920909433619	TsA02G011500.1/Tsatg000637lG000010.1/TsB02G005530.1/TsB02G006750.1
	GO:0043161	proteasome-mediated ubiquitin-dependent protein ..|proteasome-mediated ubiquitin-dependent protein catabolic process	14/637	237/21352	1.98	0.0120655054416711	0.0206054275068504	TsA02G006760.1/TsA02G008120.1/TsA04G007020.1/TsA05G001300.1/TsA05G004690.1/TsA05G005190.1/TsA05G005990.1/TsA12G007860.1/TsA13G005540.1/TsA13G008730.1/TsA13G010680.1/Tsatg001210lG000010.1/TsB04G008360.1/TsB12G002580.1
	GO:0015833	peptide transport	9/637	125/21352	2.41	0.0126772734014541	0.0213761022404008	TsA05G000610.1/TsA05G002360.1/TsA09G016280.1/TsA09G016290.1/Tsatg000011lG000040.1/Tsatg000895lG000010.1/TsB05G019990.1/TsB11G006580.1/Tsptg002541lG000030.1
	GO:0042886	amide transport	9/637	125/21352	2.41	0.0126772734014541	0.0213761022404008	TsA05G000610.1/TsA05G002360.1/TsA09G016280.1/TsA09G016290.1/Tsatg000011lG000040.1/Tsatg000895lG000010.1/TsB05G019990.1/TsB11G006580.1/Tsptg002541lG000030.1
	GO:0051253	negative regulation of RNA metabolic process	9/637	125/21352	2.41	0.0126772734014541	0.0213761022404008	TsA08G004800.1/TsA11G003470.1/TsA11G007660.1/TsA11G007670.1/Tsatg000313lG000030.1/TsB05G013370.1/TsB08G006070.1/TsB11G004170.1/TsB11G009070.1
	GO:0006605	protein targeting	7/637	84/21352	2.79	0.0127245212185506	0.0213761022404008	TsA05G000610.1/TsA05G002360.1/TsA09G016280.1/TsA09G016290.1/Tsatg000011lG000040.1/TsB05G019990.1/Tsptg002541lG000030.1
	GO:0046890	regulation of lipid biosynthetic process	3/637	17/21352	5.92	0.0131533016937634	0.0219174982410462	TsA05G003750.1/TsA05G003890.1/TsA05G004560.1
	GO:0048653	anther development	3/637	17/21352	5.92	0.0131533016937634	0.0219174982410462	TsA09G019950.1/TsA09G021570.1/TsB09G009980.1
	GO:0045934	negative regulation of nucleobase-containing com..|negative regulation of nucleobase-containing compound metabolic process	9/637	127/21352	2.38	0.0139534944260744	0.0231571151128823	TsA08G004800.1/TsA11G003470.1/TsA11G007660.1/TsA11G007670.1/Tsatg000313lG000030.1/TsB05G013370.1/TsB08G006070.1/TsB11G004170.1/TsB11G009070.1
	GO:0000209	protein polyubiquitination	6/637	67/21352	3	0.0147568317690838	0.0243878401860913	TsA05G001300.1/TsA05G004690.1/TsA05G005190.1/TsA05G005990.1/TsA13G008730.1/TsA13G010680.1
	GO:0045087	innate immune response	8/637	107/21352	2.51	0.0148135857907843	0.0243878401860913	TsA02G011200.1/TsA03G015130.1/TsA03G020080.1/TsA05G010300.1/TsA05G011110.1/Tsatg000756lG000010.1/Tsatg000939lG000010.1/TsB02G006480.1
	GO:0046907	intracellular transport	11/637	173/21352	2.13	0.0149535558233234	0.0245201942835791	TsA05G000610.1/TsA05G002360.1/TsA09G009780.1/TsA09G011950.1/TsA09G016280.1/TsA09G016290.1/Tsatg000011lG000040.1/Tsatg000895lG000010.1/TsB05G019990.1/TsB11G006580.1/Tsptg002541lG000030.1
	GO:0032870	cellular response to hormone stimulus	13/637	220/21352	1.98	0.0151794107976948	0.0247917695150321	TsA04G002970.1/TsA07G001140.1/TsA08G001560.1/TsA09G007260.1/TsA10G004780.1/TsA10G015880.1/Tsatg001609lG000020.1/TsB04G003890.1/TsB08G002300.1/TsB08G002370.1/TsB08G002960.1/TsB09G001890.1/TsB10G007560.1
	GO:0035967	cellular response to topologically incorrect pro..|cellular response to topologically incorrect protein	3/637	18/21352	5.59	0.0154399539483363	0.0251176284327002	TsA07G010820.1/TsA07G011730.1/TsB07G004430.1
	GO:0010629	negative regulation of gene expression	11/637	174/21352	2.12	0.0155492234911303	0.0251957993577785	TsA02G027850.1/TsA08G004800.1/TsA11G003470.1/TsA11G007660.1/TsA11G007670.1/Tsatg000313lG000030.1/TsB02G018010.1/TsB05G013370.1/TsB08G006070.1/TsB11G004170.1/TsB11G009070.1
	GO:0043603	cellular amide metabolic process	6/637	68/21352	2.96	0.015789579005322	0.0254849345349056	TsA10G015880.1/Tsatg001609lG000020.1/TsB02G018710.1/TsB02G020780.1/TsB02G022090.1/TsB10G007560.1
	GO:0016053	organic acid biosynthetic process	5/637	50/21352	3.35	0.0163223429238006	0.0261398160278765	TsA13G004230.1/Tsatg001313lG000010.1/TsB01G015790.1/TsB01G015800.1/TsB13G004730.1
	GO:0046394	carboxylic acid biosynthetic process	5/637	50/21352	3.35	0.0163223429238006	0.0261398160278765	TsA13G004230.1/Tsatg001313lG000010.1/TsB01G015790.1/TsB01G015800.1/TsB13G004730.1
	GO:0033043	regulation of organelle organization	10/637	153/21352	2.19	0.016642719001023	0.026549584371277	TsA01G007140.1/TsA04G015390.1/TsA04G017170.1/TsA04G018450.1/TsA08G004800.1/Tsatg000895lG000010.1/TsB01G015750.1/TsB04G013260.1/TsB08G006070.1/TsB11G006580.1
	GO:0048364	root development	11/637	176/21352	2.09	0.0167937811398459	0.0266871303624456	TsA02G014230.1/TsA02G014240.1/TsA04G002970.1/TsA07G000040.1/TsA07G001140.1/TsB02G002070.1/TsB02G011490.1/TsB02G011500.1/TsB02G011800.1/TsB04G003890.1/TsB05G020430.1
	GO:0006811	ion transport	7/637	89/21352	2.64	0.0170666649435366	0.0270164615098089	TsA02G002710.1/TsA02G003730.1/TsA09G016280.1/TsA09G016290.1/Tsatg000011lG000040.1/TsB11G012340.1/Tsptg002541lG000030.1
	GO:1901565	organonitrogen compound catabolic process	16/637	298/21352	1.8	0.017622614347135	0.0277896439190554	TsA02G006760.1/TsA02G008120.1/TsA04G007020.1/TsA05G001300.1/TsA05G004690.1/TsA05G005190.1/TsA05G005990.1/TsA07G010820.1/TsA07G011730.1/TsA12G007860.1/TsA13G008730.1/TsA13G010680.1/Tsatg001210lG000010.1/TsB04G008360.1/TsB07G004430.1/TsB12G002580.1
	GO:0009644	response to high light intensity	4/637	34/21352	3.94	0.0179077732856112	0.0278783559798311	TsA03G015130.1/TsA03G020080.1/TsA13G008040.1/TsA13G009990.1
	GO:0009834	plant-type secondary cell wall biogenesis	3/637	19/21352	5.29	0.0179359891212232	0.0278783559798311	TsB02G009710.1/TsB02G010360.1/TsB02G010930.1
	GO:0071367	cellular response to brassinosteroid stimulus	3/637	19/21352	5.29	0.0179359891212232	0.0278783559798311	TsA10G015880.1/Tsatg001609lG000020.1/TsB10G007560.1
	GO:0071495	cellular response to endogenous stimulus	13/637	225/21352	1.94	0.01794981104328	0.0278783559798311	TsA04G002970.1/TsA07G001140.1/TsA08G001560.1/TsA09G007260.1/TsA10G004780.1/TsA10G015880.1/Tsatg001609lG000020.1/TsB04G003890.1/TsB08G002300.1/TsB08G002370.1/TsB08G002960.1/TsB09G001890.1/TsB10G007560.1
	GO:0010628	positive regulation of gene expression	11/637	178/21352	2.07	0.0181113056925448	0.0279313565045404	TsA08G004340.1/TsA10G004780.1/TsA10G020050.1/Tsatg000313lG000030.1/TsB02G009710.1/TsB02G010360.1/TsB02G010930.1/TsB05G013370.1/TsB05G014220.1/TsB10G012420.1/TsB11G006860.1
	GO:0040007	growth	8/637	111/21352	2.42	0.0181196638807588	0.0279313565045404	TsA05G001300.1/TsA05G004690.1/TsA05G005190.1/TsA05G005990.1/TsA05G008260.1/TsA13G013160.1/TsA13G013600.1/TsB02G002070.1
	GO:0045892	negative regulation of transcription, DNA-templa..|negative regulation of transcription, DNA-templated	9/637	133/21352	2.27	0.0183523874213247	0.0281845384200235	TsA08G004800.1/TsA11G003470.1/TsA11G007660.1/TsA11G007670.1/Tsatg000313lG000030.1/TsB05G013370.1/TsB08G006070.1/TsB11G004170.1/TsB11G009070.1
	GO:0030163	protein catabolic process	16/637	300/21352	1.79	0.0186392492257016	0.0285186712864383	TsA02G006760.1/TsA02G008120.1/TsA04G007020.1/TsA05G001300.1/TsA05G004690.1/TsA05G005190.1/TsA05G005990.1/TsA07G010820.1/TsA07G011730.1/TsA12G007860.1/TsA13G008730.1/TsA13G010680.1/Tsatg001210lG000010.1/TsB04G008360.1/TsB07G004430.1/TsB12G002580.1
	GO:0048316	seed development	12/637	203/21352	1.98	0.0191299180352404	0.0291610056599571	TsA05G001300.1/TsA05G004690.1/TsA05G005190.1/TsA05G005990.1/TsA05G008260.1/TsA08G007720.1/TsA08G009630.1/TsA10G020050.1/Tsatg000313lG000030.1/TsB05G013370.1/TsB08G010840.1/TsB10G012420.1
	GO:0010154	fruit development	12/637	204/21352	1.97	0.0197968584513753	0.0300663105631686	TsA05G001300.1/TsA05G004690.1/TsA05G005190.1/TsA05G005990.1/TsA05G008260.1/TsA08G007720.1/TsA08G009630.1/TsA10G020050.1/Tsatg000313lG000030.1/TsB05G013370.1/TsB08G010840.1/TsB10G012420.1
	GO:0009755	hormone-mediated signaling pathway	11/637	181/21352	2.04	0.0202296126547393	0.0306105980959871	TsA04G002970.1/TsA08G001560.1/TsA10G004780.1/TsA10G015880.1/Tsatg001609lG000020.1/TsB04G003890.1/TsB08G002300.1/TsB08G002370.1/TsB08G002960.1/TsB09G001890.1/TsB10G007560.1
	GO:0048507	meristem development	6/637	72/21352	2.79	0.0204197178833065	0.0307850768936681	TsA02G001600.1/TsA02G001610.1/TsA04G002970.1/TsB02G000670.1/TsB02G000680.1/TsB04G003890.1
	GO:0006002	fructose 6-phosphate metabolic process	3/637	20/21352	5.03	0.0206427682036944	0.0308950138474432	TsA12G012150.1/TsB12G009610.1/TsB12G009820.1
	GO:0035966	response to topologically incorrect protein	3/637	20/21352	5.03	0.0206427682036944	0.0308950138474432	TsA07G010820.1/TsA07G011730.1/TsB07G004430.1
	GO:0044085	cellular component biogenesis	17/637	330/21352	1.73	0.0211357476895911	0.0315182202388639	TsA01G007140.1/TsA02G027850.1/TsA06G013330.1/TsA07G010820.1/TsA07G011730.1/TsA10G015880.1/TsA10G020050.1/Tsatg001609lG000020.1/TsB01G015750.1/TsB02G009710.1/TsB02G010360.1/TsB02G010930.1/TsB02G018010.1/TsB06G013240.1/TsB07G004430.1/TsB10G007560.1/TsB10G012420.1
	GO:0000160	phosphorelay signal transduction system	7/637	93/21352	2.52	0.0212223833133123	0.031533163121813	TsA03G018170.1/TsA03G018250.1/TsA03G021640.1/TsA04G002970.1/TsA06G001210.1/TsB04G003890.1/TsB06G001340.1
	GO:0060968	regulation of gene silencing	4/637	36/21352	3.72	0.021713388042766	0.0321466668864881	TsA04G015390.1/TsA04G017170.1/TsA04G018450.1/TsB04G013260.1
	GO:0048609	multicellular organismal reproductive process	7/637	95/21352	2.47	0.023543270670246	0.0342321521653427	TsA08G004800.1/TsA10G020050.1/TsB02G009710.1/TsB02G010360.1/TsB02G010930.1/TsB08G006070.1/TsB10G012420.1
	GO:0009910	negative regulation of flower development	3/637	21/21352	4.79	0.0235609148299935	0.0342321521653427	TsA05G000610.1/TsA05G002360.1/TsB05G019990.1
	GO:0032350	regulation of hormone metabolic process	3/637	21/21352	4.79	0.0235609148299935	0.0342321521653427	TsA05G008260.1/TsA10G020050.1/TsB10G012420.1
	GO:0043401	steroid hormone mediated signaling pathway	3/637	21/21352	4.79	0.0235609148299935	0.0342321521653427	TsA10G015880.1/Tsatg001609lG000020.1/TsB10G007560.1
	GO:0071383	cellular response to steroid hormone stimulus	3/637	21/21352	4.79	0.0235609148299935	0.0342321521653427	TsA10G015880.1/Tsatg001609lG000020.1/TsB10G007560.1
	GO:0007166	cell surface receptor signaling pathway	5/637	55/21352	3.05	0.0237618511366521	0.0342321521653427	TsA01G012350.1/TsA01G012620.1/TsA01G013270.1/TsA09G007260.1/TsB01G018820.1
	GO:0009896	positive regulation of catabolic process	4/637	37/21352	3.62	0.023787405993155	0.0342321521653427	TsA02G027850.1/TsA03G015130.1/TsA03G020080.1/TsB02G018010.1
	GO:0031331	positive regulation of cellular catabolic process	4/637	37/21352	3.62	0.023787405993155	0.0342321521653427	TsA02G027850.1/TsA03G015130.1/TsA03G020080.1/TsB02G018010.1
	GO:0043900	regulation of multi-organism process	6/637	75/21352	2.68	0.0244430437635898	0.0350531087898904	TsA04G001390.1/TsA04G015390.1/TsA04G017170.1/TsA04G018450.1/TsB04G002270.1/TsB04G013260.1
	GO:0009407	toxin catabolic process	3/637	22/21352	4.57	0.026690371822941	0.0381430386797147	TsB02G018710.1/TsB02G020780.1/TsB02G022090.1
	GO:2000241	regulation of reproductive process	7/637	98/21352	2.39	0.0273430993092883	0.0389406367872217	TsA04G002970.1/TsA05G000610.1/TsA05G002360.1/TsA11G003470.1/TsB04G003890.1/TsB05G019990.1/TsB11G004170.1
	GO:0036211	protein modification process	22/637	474/21352	1.56	0.0280438874413154	0.0398009437007416	TsA01G012350.1/TsA01G012620.1/TsA01G013270.1/TsA05G001300.1/TsA05G004690.1/TsA05G005190.1/TsA05G005990.1/TsA08G001560.1/TsA09G007260.1/TsA10G013590.1/TsA12G007860.1/TsA13G001380.1/TsA13G008730.1/TsA13G010680.1/Tsatg001210lG000010.1/TsB01G018820.1/TsB08G002300.1/TsB08G002370.1/TsB08G002960.1/TsB10G005290.1/TsB12G002580.1/TsB13G001930.1
	GO:0010639	negative regulation of organelle organization	4/637	39/21352	3.44	0.0282844884731016	0.0400044673285684	TsA01G007140.1/TsA08G004800.1/TsB01G015750.1/TsB08G006070.1
	GO:0009409	response to cold	7/637	99/21352	2.37	0.0286970651558913	0.0404489995528244	TsA08G006420.1/TsA09G016280.1/TsA09G016290.1/TsB02G018710.1/TsB02G020780.1/TsB02G022090.1/TsB11G012340.1
	GO:0009637	response to blue light	4/637	40/21352	3.35	0.0307096054721307	0.043137976431123	TsA05G007310.1/TsA05G007880.1/TsA05G008200.1/TsA05G008500.1
	GO:0045184	establishment of protein localization	9/637	147/21352	2.05	0.0323888920457635	0.0444379727788077	TsA05G000610.1/TsA05G002360.1/TsA09G016280.1/TsA09G016290.1/Tsatg000011lG000040.1/Tsatg000895lG000010.1/TsB05G019990.1/TsB11G006580.1/Tsptg002541lG000030.1
	GO:0000902	cell morphogenesis	8/637	124/21352	2.16	0.0324751378666726	0.0444379727788077	TsA05G001300.1/TsA05G004690.1/TsA05G005190.1/TsA05G005990.1/TsA06G013330.1/TsA13G013160.1/TsA13G013600.1/TsB06G013240.1
	GO:0048468	cell development	8/637	124/21352	2.16	0.0324751378666726	0.0444379727788077	TsA05G001300.1/TsA05G004690.1/TsA05G005190.1/TsA05G005990.1/TsA06G013330.1/TsA13G013160.1/TsA13G013600.1/TsB06G013240.1
	GO:0010243	response to organonitrogen compound	7/637	102/21352	2.3	0.0330288569804141	0.0444379727788077	TsA07G001140.1/TsA07G010820.1/TsA07G011730.1/TsA11G007660.1/TsA11G007670.1/TsB07G004430.1/TsB11G009070.1
	GO:0051260	protein homooligomerization	3/637	24/21352	4.19	0.0335799017457409	0.0444379727788077	TsA10G015880.1/Tsatg001609lG000020.1/TsB10G007560.1
	GO:0006571	tyrosine biosynthetic process	2/637	10/21352	6.7	0.0341183617089464	0.0444379727788077	TsA12G007630.1/TsB12G002360.1
	GO:0010229	inflorescence development	2/637	10/21352	6.7	0.0341183617089464	0.0444379727788077	TsA13G001380.1/TsB13G001930.1
	GO:0010508	positive regulation of autophagy	2/637	10/21352	6.7	0.0341183617089464	0.0444379727788077	TsA03G015130.1/TsA03G020080.1
	GO:0017148	negative regulation of translation	2/637	10/21352	6.7	0.0341183617089464	0.0444379727788077	TsA02G027850.1/TsB02G018010.1
	GO:0030198	extracellular matrix organization	2/637	10/21352	6.7	0.0341183617089464	0.0444379727788077	TsA01G007140.1/TsB01G015750.1
	GO:0031109	microtubule polymerization or depolymerization	2/637	10/21352	6.7	0.0341183617089464	0.0444379727788077	TsA06G013330.1/TsB06G013240.1
	GO:0034249	negative regulation of cellular amide metabolic ..|negative regulation of cellular amide metabolic process	2/637	10/21352	6.7	0.0341183617089464	0.0444379727788077	TsA02G027850.1/TsB02G018010.1
	GO:0042753	positive regulation of circadian rhythm	2/637	10/21352	6.7	0.0341183617089464	0.0444379727788077	TsA08G004340.1/TsB05G014220.1
	GO:0043062	extracellular structure organization	2/637	10/21352	6.7	0.0341183617089464	0.0444379727788077	TsA01G007140.1/TsB01G015750.1
	GO:0046785	microtubule polymerization	2/637	10/21352	6.7	0.0341183617089464	0.0444379727788077	TsA06G013330.1/TsB06G013240.1
	GO:0050684	regulation of mRNA processing	2/637	10/21352	6.7	0.0341183617089464	0.0444379727788077	TsA02G027850.1/TsB02G018010.1
	GO:0051570	regulation of histone H3-K9 methylation	2/637	10/21352	6.7	0.0341183617089464	0.0444379727788077	TsA01G007140.1/TsB01G015750.1
	GO:0051574	positive regulation of histone H3-K9 methylation	2/637	10/21352	6.7	0.0341183617089464	0.0444379727788077	TsA01G007140.1/TsB01G015750.1
	GO:0070475	rRNA base methylation	2/637	10/21352	6.7	0.0341183617089464	0.0444379727788077	TsA02G027850.1/TsB02G018010.1
	GO:0080022	primary root development	2/637	10/21352	6.7	0.0341183617089464	0.0444379727788077	TsA04G002970.1/TsB04G003890.1
	GO:1900109	regulation of histone H3-K9 dimethylation	2/637	10/21352	6.7	0.0341183617089464	0.0444379727788077	TsA01G007140.1/TsB01G015750.1
	GO:1900111	positive regulation of histone H3-K9 dimethylation	2/637	10/21352	6.7	0.0341183617089464	0.0444379727788077	TsA01G007140.1/TsB01G015750.1
	GO:1901463	regulation of tetrapyrrole biosynthetic process	2/637	10/21352	6.7	0.0341183617089464	0.0444379727788077	TsA04G002970.1/TsB04G003890.1
	GO:0043933	protein-containing complex subunit organization	10/637	173/21352	1.94	0.0350742026119735	0.0455388119584315	TsA06G013330.1/TsA07G010820.1/TsA07G011730.1/TsA08G004800.1/TsA10G015880.1/Tsatg001609lG000020.1/TsB06G013240.1/TsB07G004430.1/TsB08G006070.1/TsB10G007560.1
	GO:0048878	chemical homeostasis	6/637	82/21352	2.45	0.0358004401331753	0.0462213043554572	TsA05G001300.1/TsA05G004690.1/TsA05G005190.1/TsA05G005990.1/Tsatg000011lG000040.1/Tsptg002541lG000030.1
	GO:0022412	cellular process involved in reproduction in mul..|cellular process involved in reproduction in multicellular organism	4/637	42/21352	3.19	0.0359166680044999	0.0462213043554572	TsA05G001300.1/TsA05G004690.1/TsA05G005190.1/TsA05G005990.1
	GO:0071214	cellular response to abiotic stimulus	7/637	104/21352	2.26	0.0361467223143877	0.0462213043554572	TsA05G007310.1/TsA05G007880.1/TsA05G008200.1/TsA05G008500.1/TsA08G004340.1/TsA09G007260.1/TsB05G014220.1
	GO:0104004	cellular response to environmental stimulus	7/637	104/21352	2.26	0.0361467223143877	0.0462213043554572	TsA05G007310.1/TsA05G007880.1/TsA05G008200.1/TsA05G008500.1/TsA08G004340.1/TsA09G007260.1/TsB05G014220.1
	GO:0071702	organic substance transport	9/637	150/21352	2.01	0.0361613734075048	0.0462213043554572	TsA05G000610.1/TsA05G002360.1/TsA09G016280.1/TsA09G016290.1/Tsatg000011lG000040.1/Tsatg000895lG000010.1/TsB05G019990.1/TsB11G006580.1/Tsptg002541lG000030.1
	GO:0006662	glycerol ether metabolic process	3/637	25/21352	4.02	0.0373369224149975	0.0469108627876597	TsA02G021790.1/TsA02G022160.1/TsA02G022750.1
	GO:0009741	response to brassinosteroid	3/637	25/21352	4.02	0.0373369224149975	0.0469108627876597	TsA10G015880.1/Tsatg001609lG000020.1/TsB10G007560.1
	GO:0019216	regulation of lipid metabolic process	3/637	25/21352	4.02	0.0373369224149975	0.0469108627876597	TsA05G003750.1/TsA05G003890.1/TsA05G004560.1
	GO:0061077	chaperone-mediated protein folding	3/637	25/21352	4.02	0.0373369224149975	0.0469108627876597	TsA07G010820.1/TsA07G011730.1/TsB07G004430.1
	GO:0072521	purine-containing compound metabolic process	3/637	25/21352	4.02	0.0373369224149975	0.0469108627876597	TsA10G015880.1/Tsatg001609lG000020.1/TsB10G007560.1
	GO:0006520	cellular amino acid metabolic process	5/637	62/21352	2.7	0.0373847182727232	0.0469108627876597	TsA13G004230.1/Tsatg001313lG000010.1/TsB01G015790.1/TsB01G015800.1/TsB13G004730.1
	GO:0006857	oligopeptide transport	6/637	83/21352	2.42	0.0376579661631569	0.0471101096457985	TsA02G002710.1/TsA02G003730.1/TsA03G024720.1/TsB03G009680.1/TsB03G010690.1/TsB03G011150.1
	GO:0048589	developmental growth	6/637	84/21352	2.39	0.0395759234665881	0.0488636042188477	TsA05G001300.1/TsA05G004690.1/TsA05G005190.1/TsA05G005990.1/TsA13G013160.1/TsA13G013600.1
	GO:0009955	adaxial/abaxial pattern specification	2/637	11/21352	6.09	0.0408901104716405	0.0488636042188477	TsA13G001380.1/TsB13G001930.1
	GO:0015849	organic acid transport	2/637	11/21352	6.09	0.0408901104716405	0.0488636042188477	TsA09G016280.1/TsA09G016290.1
	GO:0016559	peroxisome fission	2/637	11/21352	6.09	0.0408901104716405	0.0488636042188477	TsA06G014900.1/TsB06G014800.1
	GO:0019827	stem cell population maintenance	2/637	11/21352	6.09	0.0408901104716405	0.0488636042188477	TsA04G002970.1/TsB04G003890.1
	GO:0043484	regulation of RNA splicing	2/637	11/21352	6.09	0.0408901104716405	0.0488636042188477	TsA02G027850.1/TsB02G018010.1
	GO:0046942	carboxylic acid transport	2/637	11/21352	6.09	0.0408901104716405	0.0488636042188477	TsA09G016280.1/TsA09G016290.1
	GO:0051101	regulation of DNA binding	2/637	11/21352	6.09	0.0408901104716405	0.0488636042188477	TsA08G004800.1/TsB08G006070.1
	GO:0090056	regulation of chlorophyll metabolic process	2/637	11/21352	6.09	0.0408901104716405	0.0488636042188477	TsA04G002970.1/TsB04G003890.1
	GO:0098727	maintenance of cell number	2/637	11/21352	6.09	0.0408901104716405	0.0488636042188477	TsA04G002970.1/TsB04G003890.1
	GO:1902477	regulation of defense response to bacterium, inc..|regulation of defense response to bacterium, incompatible interaction	2/637	11/21352	6.09	0.0408901104716405	0.0488636042188477	TsA04G001390.1/TsB04G002270.1
	GO:1902479	positive regulation of defense response to bact...|positive regulation of defense response to bacterium, incompatible interaction	2/637	11/21352	6.09	0.0408901104716405	0.0488636042188477	TsA04G001390.1/TsB04G002270.1
	GO:1903825	organic acid transmembrane transport	2/637	11/21352	6.09	0.0408901104716405	0.0488636042188477	TsA09G016280.1/TsA09G016290.1
	GO:1905039	carboxylic acid transmembrane transport	2/637	11/21352	6.09	0.0408901104716405	0.0488636042188477	TsA09G016280.1/TsA09G016290.1
	GO:2000030	regulation of response to red or far red light	2/637	11/21352	6.09	0.0408901104716405	0.0488636042188477	Tsatg000313lG000030.1/TsB05G013370.1
	GO:0043632	modification-dependent macromolecule catabolic p..|modification-dependent macromolecule catabolic process	13/637	253/21352	1.72	0.0409591976540341	0.0488636042188477	TsA02G006760.1/TsA02G008120.1/TsA04G007020.1/TsA05G001300.1/TsA05G004690.1/TsA05G005190.1/TsA05G005990.1/TsA12G007860.1/TsA13G008730.1/TsA13G010680.1/Tsatg001210lG000010.1/TsB04G008360.1/TsB12G002580.1
	GO:0043604	amide biosynthetic process	3/637	26/21352	3.87	0.0412992414955735	0.0491268738204114	TsA10G015880.1/Tsatg001609lG000020.1/TsB10G007560.1
	GO:0006464	cellular protein modification process	22/637	495/21352	1.49	0.0420313222629013	0.0498536235546622	TsA01G012350.1/TsA01G012620.1/TsA01G013270.1/TsA05G001300.1/TsA05G004690.1/TsA05G005190.1/TsA05G005990.1/TsA08G001560.1/TsA09G007260.1/TsA10G013590.1/TsA12G007860.1/TsA13G001380.1/TsA13G008730.1/TsA13G010680.1/Tsatg001210lG000010.1/TsB01G018820.1/TsB08G002300.1/TsB08G002370.1/TsB08G002960.1/TsB10G005290.1/TsB12G002580.1/TsB13G001930.1
	GO:0035556	intracellular signal transduction	8/637	131/21352	2.05	0.0427578918435762	0.0505696784961836	TsA04G002970.1/TsA08G001560.1/TsA09G006060.1/TsB04G003890.1/TsB08G002300.1/TsB08G002370.1/TsB08G002960.1/TsB09G005860.1
	GO:0009653	anatomical structure morphogenesis	15/637	309/21352	1.63	0.0451318896742627	0.0532244574351884	TsA01G007140.1/TsA04G002970.1/TsA05G001300.1/TsA05G004690.1/TsA05G005190.1/TsA05G005990.1/TsA06G013330.1/TsA13G001380.1/TsA13G013160.1/TsA13G013600.1/TsB01G015750.1/TsB02G002070.1/TsB04G003890.1/TsB06G013240.1/TsB13G001930.1
	GO:0097305	response to alcohol	10/637	181/21352	1.85	0.0453900113365463	0.0533260985366879	TsA05G015330.1/TsA05G018770.1/TsA08G001560.1/TsA09G007260.1/TsA10G004780.1/TsB05G006340.1/TsB05G008330.1/TsB08G002300.1/TsB08G002370.1/TsB08G002960.1
	GO:0045893	positive regulation of transcription, DNA-templa..|positive regulation of transcription, DNA-templated	11/637	206/21352	1.79	0.0454772060282828	0.0533260985366879	TsA08G004340.1/TsA10G004780.1/TsA10G020050.1/Tsatg000313lG000030.1/TsB02G009710.1/TsB02G010360.1/TsB02G010930.1/TsB05G013370.1/TsB05G014220.1/TsB10G012420.1/TsB11G006860.1
	GO:0009408	response to heat	8/637	134/21352	2	0.0477561829282588	0.0554736848921518	TsA03G015130.1/TsA03G020080.1/TsA05G015330.1/TsA05G018770.1/TsA13G001380.1/TsB05G006340.1/TsB05G008330.1/TsB13G001930.1
	GO:0010223	secondary shoot formation	2/637	12/21352	5.59	0.0481173918955839	0.0554736848921518	TsA04G002970.1/TsB04G003890.1
	GO:0010927	cellular component assembly involved in morphoge..|cellular component assembly involved in morphogenesis	2/637	12/21352	5.59	0.0481173918955839	0.0554736848921518	TsA01G007140.1/TsB01G015750.1
	GO:0030155	regulation of cell adhesion	2/637	12/21352	5.59	0.0481173918955839	0.0554736848921518	TsA13G001380.1/TsB13G001930.1
	GO:0033169	histone H3-K9 demethylation	2/637	12/21352	5.59	0.0481173918955839	0.0554736848921518	TsA10G013590.1/TsB10G005290.1
	GO:0080036	regulation of cytokinin-activated signaling path..|regulation of cytokinin-activated signaling pathway	2/637	12/21352	5.59	0.0481173918955839	0.0554736848921518	TsA04G002970.1/TsB04G003890.1
	GO:0009793	embryo development ending in seed dormancy	10/637	183/21352	1.83	0.0482586113575333	0.0554810850949589	TsA05G008260.1/TsA07G010790.1/TsA08G007720.1/TsA08G009630.1/TsA10G020050.1/Tsatg000313lG000030.1/TsB05G013370.1/TsB07G004410.1/TsB08G010840.1/TsB10G012420.1
	GO:0019941	modification-dependent protein catabolic process	13/637	260/21352	1.68	0.0490124981443442	0.0561908423235261	TsA02G006760.1/TsA02G008120.1/TsA04G007020.1/TsA05G001300.1/TsA05G004690.1/TsA05G005190.1/TsA05G005990.1/TsA12G007860.1/TsA13G008730.1/TsA13G010680.1/Tsatg001210lG000010.1/TsB04G008360.1/TsB12G002580.1
	GO:0051085	chaperone cofactor-dependent protein refolding	3/637	28/21352	3.59	0.0498285043427112	0.0569676760175441	TsA07G010820.1/TsA07G011730.1/TsB07G004430.1
	GO:0045229	external encapsulating structure organization	4/637	47/21352	2.85	0.051028600529202	0.058178109948733	TsA01G007140.1/TsA13G001380.1/TsB01G015750.1/TsB13G001930.1
	GO:0071669	plant-type cell wall organization or biogenesis	5/637	68/21352	2.46	0.0522170038988788	0.0593685621531305	TsA13G001380.1/TsB02G009710.1/TsB02G010360.1/TsB02G010930.1/TsB13G001930.1
	GO:0007264	small GTPase mediated signal transduction	3/637	29/21352	3.47	0.0543888452919786	0.0605608458243639	TsA01G000270.1/Tsatg000889lG000030.1/TsB01G006100.1
	GO:0048545	response to steroid hormone	3/637	29/21352	3.47	0.0543888452919786	0.0605608458243639	TsA10G015880.1/Tsatg001609lG000020.1/TsB10G007560.1
	GO:0015995	chlorophyll biosynthetic process	4/637	48/21352	2.79	0.0544090629093485	0.0605608458243639	TsA05G017010.1/TsB05G000960.1/TsB05G002690.1/TsB05G004680.1
	GO:0042127	regulation of cell population proliferation	4/637	48/21352	2.79	0.0544090629093485	0.0605608458243639	TsA09G019950.1/TsA09G021570.1/TsB05G020430.1/TsB09G009980.1
	GO:0090626	plant epidermis morphogenesis	4/637	48/21352	2.79	0.0544090629093485	0.0605608458243639	TsA06G013330.1/TsA13G001380.1/TsB06G013240.1/TsB13G001930.1
	GO:0006542	glutamine biosynthetic process	2/637	13/21352	5.16	0.0557670908927423	0.0605608458243639	TsA01G013380.1/TsB01G018900.1
	GO:0009225	nucleotide-sugar metabolic process	2/637	13/21352	5.16	0.0557670908927423	0.0605608458243639	TsA06G007070.1/TsB06G006450.1
	GO:0009746	response to hexose	2/637	13/21352	5.16	0.0557670908927423	0.0605608458243639	TsA09G016280.1/TsA09G016290.1
	GO:0009749	response to glucose	2/637	13/21352	5.16	0.0557670908927423	0.0605608458243639	TsA09G016280.1/TsA09G016290.1
	GO:0009817	defense response to fungus, incompatible interac..|defense response to fungus, incompatible interaction	2/637	13/21352	5.16	0.0557670908927423	0.0605608458243639	TsA03G015130.1/TsA03G020080.1
	GO:0010286	heat acclimation	2/637	13/21352	5.16	0.0557670908927423	0.0605608458243639	TsA13G001380.1/TsB13G001930.1
	GO:0033045	regulation of sister chromatid segregation	2/637	13/21352	5.16	0.0557670908927423	0.0605608458243639	TsA08G004800.1/TsB08G006070.1
	GO:0033046	negative regulation of sister chromatid segregat..|negative regulation of sister chromatid segregation	2/637	13/21352	5.16	0.0557670908927423	0.0605608458243639	TsA08G004800.1/TsB08G006070.1
	GO:0034284	response to monosaccharide	2/637	13/21352	5.16	0.0557670908927423	0.0605608458243639	TsA09G016280.1/TsA09G016290.1
	GO:0051983	regulation of chromosome segregation	2/637	13/21352	5.16	0.0557670908927423	0.0605608458243639	TsA08G004800.1/TsB08G006070.1
	GO:0051985	negative regulation of chromosome segregation	2/637	13/21352	5.16	0.0557670908927423	0.0605608458243639	TsA08G004800.1/TsB08G006070.1
	GO:0080009	mRNA methylation	2/637	13/21352	5.16	0.0557670908927423	0.0605608458243639	TsA02G027850.1/TsB02G018010.1
	GO:0071229	cellular response to acid chemical	8/637	140/21352	1.92	0.0588567746780382	0.0637479193881245	TsA07G001140.1/TsA08G001560.1/TsA09G007260.1/TsA10G004780.1/TsB08G002300.1/TsB08G002370.1/TsB08G002960.1/TsB09G001890.1
	GO:0009639	response to red or far red light	6/637	93/21352	2.16	0.0596176535372498	0.0644025487859225	TsA05G007310.1/TsA05G007880.1/TsA05G008200.1/TsA05G008500.1/TsA08G004340.1/TsB05G014220.1
	GO:0065003	protein-containing complex assembly	8/637	141/21352	1.9	0.0608523501494161	0.0655642571188253	TsA06G013330.1/TsA07G010820.1/TsA07G011730.1/TsA10G015880.1/Tsatg001609lG000020.1/TsB06G013240.1/TsB07G004430.1/TsB10G007560.1
	GO:0043086	negative regulation of catalytic activity	5/637	72/21352	2.33	0.0637594373586643	0.0662682601746819	TsA04G009270.1/TsA04G011020.1/TsA08G007470.1/TsB04G010820.1/TsB08G008750.1
	GO:0010605	negative regulation of macromolecule metabolic p..|negative regulation of macromolecule metabolic process	13/637	271/21352	1.61	0.0637675541601582	0.0662682601746819	TsA01G007140.1/TsA02G027850.1/TsA08G004800.1/TsA11G003470.1/TsA11G007660.1/TsA11G007670.1/Tsatg000313lG000030.1/TsB01G015750.1/TsB02G018010.1/TsB05G013370.1/TsB08G006070.1/TsB11G004170.1/TsB11G009070.1
	GO:0008214	protein dealkylation	2/637	14/21352	4.79	0.0638076574004012	0.0662682601746819	TsA10G013590.1/TsB10G005290.1
	GO:0010103	stomatal complex morphogenesis	2/637	14/21352	4.79	0.0638076574004012	0.0662682601746819	TsA13G001380.1/TsB13G001930.1
	GO:0010119	regulation of stomatal movement	2/637	14/21352	4.79	0.0638076574004012	0.0662682601746819	TsA04G002970.1/TsB04G003890.1
	GO:0016577	histone demethylation	2/637	14/21352	4.79	0.0638076574004012	0.0662682601746819	TsA10G013590.1/TsB10G005290.1
	GO:0031056	regulation of histone modification	2/637	14/21352	4.79	0.0638076574004012	0.0662682601746819	TsA01G007140.1/TsB01G015750.1
	GO:0031058	positive regulation of histone modification	2/637	14/21352	4.79	0.0638076574004012	0.0662682601746819	TsA01G007140.1/TsB01G015750.1
	GO:0031060	regulation of histone methylation	2/637	14/21352	4.79	0.0638076574004012	0.0662682601746819	TsA01G007140.1/TsB01G015750.1
	GO:0031062	positive regulation of histone methylation	2/637	14/21352	4.79	0.0638076574004012	0.0662682601746819	TsA01G007140.1/TsB01G015750.1
	GO:0051193	obsolete regulation of cofactor metabolic process	2/637	14/21352	4.79	0.0638076574004012	0.0662682601746819	TsA04G002970.1/TsB04G003890.1
	GO:0070076	histone lysine demethylation	2/637	14/21352	4.79	0.0638076574004012	0.0662682601746819	TsA10G013590.1/TsB10G005290.1
	GO:0006535	cysteine biosynthetic process from serine	3/637	31/21352	3.24	0.0640819160410415	0.0662682601746819	TsA13G008550.1/TsA13G010480.1/TsB13G008880.1
	GO:0048443	stamen development	3/637	31/21352	3.24	0.0640819160410415	0.0662682601746819	TsA09G019950.1/TsA09G021570.1/TsB09G009980.1
	GO:0048466	androecium development	3/637	31/21352	3.24	0.0640819160410415	0.0662682601746819	TsA09G019950.1/TsA09G021570.1/TsB09G009980.1
	GO:0048581	negative regulation of post-embryonic development	3/637	31/21352	3.24	0.0640819160410415	0.0662682601746819	TsA05G000610.1/TsA05G002360.1/TsB05G019990.1
	GO:0051129	negative regulation of cellular component organi..|negative regulation of cellular component organization	4/637	51/21352	2.63	0.0652564978332869	0.0669780565764935	TsA01G007140.1/TsA08G004800.1/TsB01G015750.1/TsB08G006070.1
	GO:0071407	cellular response to organic cyclic compound	4/637	51/21352	2.63	0.0652564978332869	0.0669780565764935	TsA07G001140.1/TsA10G015880.1/Tsatg001609lG000020.1/TsB10G007560.1
	GO:0080135	regulation of cellular response to stress	4/637	51/21352	2.63	0.0652564978332869	0.0669780565764935	TsA04G015390.1/TsA04G017170.1/TsA04G018450.1/TsB04G013260.1
	GO:0006886	intracellular protein transport	18/637	409/21352	1.48	0.0661231189763414	0.0676987156840783	TsA05G000610.1/TsA05G002360.1/TsA07G004520.1/TsA07G005430.1/TsA07G007420.1/TsA09G016280.1/TsA09G016290.1/TsA10G016690.1/TsA11G006170.1/Tsatg000011lG000040.1/Tsatg000895lG000010.1/TsB05G019990.1/TsB07G002080.1/TsB10G008400.1/TsB11G006580.1/TsB11G007040.1/TsB11G007530.1/Tsptg002541lG000030.1
	GO:0044283	small molecule biosynthetic process	5/637	74/21352	2.26	0.0700257286234386	0.0715164160683414	TsA13G004230.1/Tsatg001313lG000010.1/TsB01G015790.1/TsB01G015800.1/TsB13G004730.1
	GO:0033365	protein localization to organelle	7/637	121/21352	1.94	0.0705156967740395	0.0718385550772524	TsA05G000610.1/TsA05G002360.1/TsA09G016280.1/TsA09G016290.1/Tsatg000011lG000040.1/TsB05G019990.1/Tsptg002541lG000030.1
	GO:0048584	positive regulation of response to stimulus	8/637	146/21352	1.84	0.0714619208781245	0.0726227707949232	TsA04G001390.1/TsA04G015390.1/TsA04G017170.1/TsA04G018450.1/Tsatg000313lG000030.1/TsB04G002270.1/TsB04G013260.1/TsB05G013370.1
	GO:0045037	protein import into chloroplast stroma	2/637	15/21352	4.47	0.0722090427141169	0.0730214294613209	TsA09G016280.1/TsA09G016290.1
	GO:1905269	positive regulation of chromatin organization	2/637	15/21352	4.47	0.0722090427141169	0.0730214294613209	TsA01G007140.1/TsB01G015750.1
	GO:0046686	response to cadmium ion	4/637	53/21352	2.53	0.0730668525188499	0.0735275751766062	TsA05G015330.1/TsA05G018770.1/TsB05G006340.1/TsB05G008330.1
	GO:0051052	regulation of DNA metabolic process	4/637	53/21352	2.53	0.0730668525188499	0.0735275751766062	TsA04G015390.1/TsA04G017170.1/TsA04G018450.1/TsB04G013260.1
	GO:0030154	cell differentiation	12/637	251/21352	1.6	0.0742639676428296	0.0744333424453916	TsA05G001300.1/TsA05G004690.1/TsA05G005190.1/TsA05G005990.1/TsA06G013330.1/TsA12G012910.1/TsA12G015090.1/TsA13G013160.1/TsA13G013600.1/TsB06G013240.1/TsB11G006860.1/TsB12G012100.1
	GO:0009742	brassinosteroid mediated signaling pathway	3/637	33/21352	3.05	0.0745094890872795	0.0744333424453916	TsA10G015880.1/Tsatg001609lG000020.1/TsB10G007560.1
	GO:0036503	ERAD pathway	3/637	33/21352	3.05	0.0745094890872795	0.0744333424453916	TsA07G010820.1/TsA07G011730.1/TsB07G004430.1
	GO:0009738	abscisic acid-activated signaling pathway	5/637	76/21352	2.21	0.0766188119369229	0.076355181514813	TsA08G001560.1/TsA10G004780.1/TsB08G002300.1/TsB08G002370.1/TsB08G002960.1
	GO:0009908	flower development	7/637	125/21352	1.88	0.0807139526227742	0.080082417871702	TsA05G008260.1/TsA09G019950.1/TsA09G021570.1/TsA12G012910.1/TsA12G015090.1/TsB09G009980.1/TsB12G012100.1
	GO:0006482	protein demethylation	2/637	16/21352	4.19	0.080942638217127	0.080082417871702	TsA10G013590.1/TsB10G005290.1
	GO:0010089	xylem development	2/637	16/21352	4.19	0.080942638217127	0.080082417871702	TsA11G003470.1/TsB11G004170.1
	GO:0022603	regulation of anatomical structure morphogenesis	5/637	78/21352	2.15	0.083534875589546	0.0824489116635429	TsA09G019950.1/TsA09G021570.1/TsA13G001380.1/TsB09G009980.1/TsB13G001930.1
	GO:0010016	shoot system morphogenesis	4/637	56/21352	2.39	0.0856253498967048	0.084310027221384	TsA04G002970.1/TsA13G001380.1/TsB04G003890.1/TsB13G001930.1
	GO:0019752	carboxylic acid metabolic process	5/637	79/21352	2.12	0.0871125502892606	0.0855696700492423	TsA13G004230.1/Tsatg001313lG000010.1/TsB01G015790.1/TsB01G015800.1/TsB13G004730.1
	GO:0001510	RNA methylation	2/637	17/21352	3.94	0.0899812164202421	0.0861733542571049	TsA02G027850.1/TsB02G018010.1
	GO:0006635	fatty acid beta-oxidation	2/637	17/21352	3.94	0.0899812164202421	0.0861733542571049	TsA08G005420.1/TsB08G006610.1
	GO:0006878	cellular copper ion homeostasis	2/637	17/21352	3.94	0.0899812164202421	0.0861733542571049	TsA05G015250.1/TsA05G018850.1
	GO:0015711	organic anion transport	2/637	17/21352	3.94	0.0899812164202421	0.0861733542571049	TsA09G016280.1/TsA09G016290.1
	GO:0045036	protein targeting to chloroplast	2/637	17/21352	3.94	0.0899812164202421	0.0861733542571049	TsA09G016280.1/TsA09G016290.1
	GO:0051258	protein polymerization	2/637	17/21352	3.94	0.0899812164202421	0.0861733542571049	TsA06G013330.1/TsB06G013240.1
	GO:0072596	establishment of protein localization to chlorop..|establishment of protein localization to chloroplast	2/637	17/21352	3.94	0.0899812164202421	0.0861733542571049	TsA09G016280.1/TsA09G016290.1
	GO:0072598	protein localization to chloroplast	2/637	17/21352	3.94	0.0899812164202421	0.0861733542571049	TsA09G016280.1/TsA09G016290.1
	GO:1901401	regulation of tetrapyrrole metabolic process	2/637	17/21352	3.94	0.0899812164202421	0.0861733542571049	TsA04G002970.1/TsB04G003890.1
	GO:0043087	regulation of GTPase activity	4/637	57/21352	2.35	0.0900302179386889	0.0861733542571049	TsA04G001390.1/Tsatg000895lG000010.1/TsB04G002270.1/TsB11G006580.1
	GO:0043547	positive regulation of GTPase activity	4/637	57/21352	2.35	0.0900302179386889	0.0861733542571049	TsA04G001390.1/Tsatg000895lG000010.1/TsB04G002270.1/TsB11G006580.1
	GO:0017144	drug metabolic process	3/637	36/21352	2.79	0.0914448811507965	0.0873243339356733	TsA10G015880.1/Tsatg001609lG000020.1/TsB10G007560.1
	GO:0018193	peptidyl-amino acid modification	4/637	58/21352	2.31	0.0945415906818629	0.089679239436273	TsA08G001560.1/TsB08G002300.1/TsB08G002370.1/TsB08G002960.1
	GO:0031668	cellular response to extracellular stimulus	4/637	58/21352	2.31	0.0945415906818629	0.089679239436273	TsA09G007260.1/TsA10G015880.1/Tsatg001609lG000020.1/TsB10G007560.1
	GO:0006810	transport	15/637	345/21352	1.46	0.0945645790781978	0.089679239436273	TsA02G002710.1/TsA02G003730.1/TsA05G000610.1/TsA05G002360.1/TsA07G001140.1/TsA09G016280.1/TsA09G016290.1/TsA13G001380.1/Tsatg000011lG000040.1/Tsatg000895lG000010.1/TsB05G019990.1/TsB11G006580.1/TsB11G012340.1/TsB13G001930.1/Tsptg002541lG000030.1
	GO:0051649	establishment of localization in cell	9/637	182/21352	1.66	0.0956592376515169	0.0905088007785677	TsA05G000610.1/TsA05G002360.1/TsA09G016280.1/TsA09G016290.1/Tsatg000011lG000040.1/Tsatg000895lG000010.1/TsB05G019990.1/TsB11G006580.1/Tsptg002541lG000030.1
	GO:0006575	cellular modified amino acid metabolic process	3/637	37/21352	2.72	0.0974146583705885	0.0915384076493633	TsB02G018710.1/TsB02G020780.1/TsB02G022090.1
	GO:0006644	phospholipid metabolic process	3/637	37/21352	2.72	0.0974146583705885	0.0915384076493633	TsA04G003030.1/TsB02G002070.1/TsB04G003930.1
	GO:0080167	response to karrikin	3/637	37/21352	2.72	0.0974146583705885	0.0915384076493633	TsB02G018710.1/TsB02G020780.1/TsB02G022090.1
	GO:0009814	defense response, incompatible interaction	5/637	82/21352	2.04	0.0983155962371422	0.0921745549184093	TsA03G015130.1/TsA03G020080.1/TsA05G010300.1/TsA05G011110.1/Tsatg000939lG000010.1
	GO:0051345	positive regulation of hydrolase activity	4/637	59/21352	2.27	0.0991576151619209	0.0922558151921802	TsA04G001390.1/Tsatg000895lG000010.1/TsB04G002270.1/TsB11G006580.1
	GO:0006833	water transport	2/637	18/21352	3.72	0.0992988742292303	0.0922558151921802	TsA13G001380.1/TsB13G001930.1
	GO:0010099	regulation of photomorphogenesis	2/637	18/21352	3.72	0.0992988742292303	0.0922558151921802	Tsatg000313lG000030.1/TsB05G013370.1
	GO:0042044	fluid transport	2/637	18/21352	3.72	0.0992988742292303	0.0922558151921802	TsA13G001380.1/TsB13G001930.1
	GO:0090567	reproductive shoot system development	6/637	108/21352	1.86	0.104280605860741	0.0966659954754616	TsA05G008260.1/TsA09G019950.1/TsA09G021570.1/TsA13G001380.1/TsB09G009980.1/TsB13G001930.1
	GO:0034613	cellular protein localization	9/637	186/21352	1.62	0.105681974353125	0.0977448893484847	TsA05G000610.1/TsA05G002360.1/TsA09G016280.1/TsA09G016290.1/Tsatg000011lG000040.1/Tsatg000895lG000010.1/TsB05G019990.1/TsB11G006580.1/Tsptg002541lG000030.1
	GO:0010014	meristem initiation	2/637	19/21352	3.53	0.108870978359584	0.100020095250464	TsA04G002970.1/TsB04G003890.1
	GO:0051098	regulation of binding	2/637	19/21352	3.53	0.108870978359584	0.100020095250464	TsA08G004800.1/TsB08G006070.1
	GO:0070988	demethylation	2/637	19/21352	3.53	0.108870978359584	0.100020095250464	TsA10G013590.1/TsB10G005290.1
	GO:1901698	response to nitrogen compound	7/637	137/21352	1.71	0.116109183003547	0.106063645969461	TsA07G001140.1/TsA07G010820.1/TsA07G011730.1/TsA11G007660.1/TsA11G007670.1/TsB07G004430.1/TsB11G009070.1
	GO:0051259	protein complex oligomerization	3/637	40/21352	2.51	0.116222427405667	0.106063645969461	TsA10G015880.1/Tsatg001609lG000020.1/TsB10G007560.1
	GO:0071695	anatomical structure maturation	3/637	40/21352	2.51	0.116222427405667	0.106063645969461	TsA05G008260.1/TsA10G020050.1/TsB10G012420.1
	GO:0000122	negative regulation of transcription by RNA poly..|negative regulation of transcription by RNA polymerase II	2/637	20/21352	3.35	0.11867411282135	0.106413434498676	TsA08G004800.1/TsB08G006070.1
	GO:0006323	DNA packaging	2/637	20/21352	3.35	0.11867411282135	0.106413434498676	TsA08G004800.1/TsB08G006070.1
	GO:0006626	protein targeting to mitochondrion	2/637	20/21352	3.35	0.11867411282135	0.106413434498676	TsA09G016280.1/TsA09G016290.1
	GO:0009873	ethylene-activated signaling pathway	2/637	20/21352	3.35	0.11867411282135	0.106413434498676	TsA04G002970.1/TsB04G003890.1
	GO:0065001	specification of axis polarity	2/637	20/21352	3.35	0.11867411282135	0.106413434498676	TsA13G001380.1/TsB13G001930.1
	GO:0070585	protein localization to mitochondrion	2/637	20/21352	3.35	0.11867411282135	0.106413434498676	TsA09G016280.1/TsA09G016290.1
	GO:0072655	establishment of protein localization to mitocho..|establishment of protein localization to mitochondrion	2/637	20/21352	3.35	0.11867411282135	0.106413434498676	TsA09G016280.1/TsA09G016290.1
	GO:1990542	mitochondrial transmembrane transport	2/637	20/21352	3.35	0.11867411282135	0.106413434498676	TsA09G016280.1/TsA09G016290.1
	GO:0035303	regulation of dephosphorylation	3/637	41/21352	2.45	0.12277260718556	0.109610890306094	TsB09G003180.1/TsB09G003310.1/TsB09G003480.1
	GO:0055086	nucleobase-containing small molecule metabolic p..|nucleobase-containing small molecule metabolic process	3/637	41/21352	2.45	0.12277260718556	0.109610890306094	TsA10G015880.1/Tsatg001609lG000020.1/TsB10G007560.1
	GO:0071496	cellular response to external stimulus	4/637	64/21352	2.09	0.12373676842052	0.110232573370752	TsA09G007260.1/TsA10G015880.1/Tsatg001609lG000020.1/TsB10G007560.1
	GO:0070727	cellular macromolecule localization	9/637	194/21352	1.56	0.127429300981918	0.113276927779766	TsA05G000610.1/TsA05G002360.1/TsA09G016280.1/TsA09G016290.1/Tsatg000011lG000040.1/Tsatg000895lG000010.1/TsB05G019990.1/TsB11G006580.1/Tsptg002541lG000030.1
	GO:0007031	peroxisome organization	2/637	21/21352	3.19	0.128686028399387	0.113657639720263	TsA06G014900.1/TsB06G014800.1
	GO:0010431	seed maturation	2/637	21/21352	3.19	0.128686028399387	0.113657639720263	TsA10G020050.1/TsB10G012420.1
	GO:0010506	regulation of autophagy	2/637	21/21352	3.19	0.128686028399387	0.113657639720263	TsA03G015130.1/TsA03G020080.1
	GO:0009832	plant-type cell wall biogenesis	3/637	42/21352	2.39	0.129453833276411	0.114090947393388	TsB02G009710.1/TsB02G010360.1/TsB02G010930.1
	GO:0009991	response to extracellular stimulus	4/637	66/21352	2.03	0.13422717542586	0.118045041816265	TsA09G007260.1/TsA10G015880.1/Tsatg001609lG000020.1/TsB10G007560.1
	GO:0048438	floral whorl development	3/637	43/21352	2.34	0.136260406818745	0.119577643510559	TsA09G019950.1/TsA09G021570.1/TsB09G009980.1
	GO:0018130	heterocycle biosynthetic process	8/637	170/21352	1.58	0.136965125396402	0.11994034497199	TsA10G015880.1/TsA13G004230.1/Tsatg001313lG000010.1/Tsatg001609lG000020.1/TsB01G015790.1/TsB01G015800.1/TsB10G007560.1/TsB13G004730.1
	GO:0034605	cellular response to heat	2/637	22/21352	3.05	0.138885594057032	0.120850711641926	TsA13G001380.1/TsB13G001930.1
	GO:0045089	positive regulation of innate immune response	2/637	22/21352	3.05	0.138885594057032	0.120850711641926	TsA04G001390.1/TsB04G002270.1
	GO:0071369	cellular response to ethylene stimulus	2/637	22/21352	3.05	0.138885594057032	0.120850711641926	TsA04G002970.1/TsB04G003890.1
	GO:0009664	plant-type cell wall organization	5/637	92/21352	1.82	0.140468779933675	0.121970448487824	TsA01G004180.1/TsA13G001380.1/TsB01G012420.1/TsB01G013070.1/TsB13G001930.1
	GO:0015986	ATP synthesis coupled proton transport	15/637	370/21352	1.36	0.143522529108604	0.124359687271943	Tsptg000257lG000020.1/Tsptg000410lG000010.1/Tsptg000434lG000020.1/Tsptg000445lG000020.1/Tsptg000560lG000030.1/Tsptg000710lG000030.1/Tsptg001022lG000060.1/Tsptg001179lG000010.1/Tsptg001252lG000020.1/Tsptg001599lG000010.1/Tsptg001696lG000060.1/Tsptg001807lG000050.1/Tsptg001882lG000040.1/Tsptg002020lG000020.1/Tsptg002134lG000040.1
	GO:0007283	spermatogenesis	2/637	23/21352	2.91	0.149252750193636	0.127711621240205	TsA08G004800.1/TsB08G006070.1
	GO:0010948	negative regulation of cell cycle process	2/637	23/21352	2.91	0.149252750193636	0.127711621240205	TsA08G004800.1/TsB08G006070.1
	GO:0043068	positive regulation of programmed cell death	2/637	23/21352	2.91	0.149252750193636	0.127711621240205	TsA03G015130.1/TsA03G020080.1
	GO:0061013	regulation of mRNA catabolic process	2/637	23/21352	2.91	0.149252750193636	0.127711621240205	TsA02G027850.1/TsB02G018010.1
	GO:1900426	positive regulation of defense response to bacte..|positive regulation of defense response to bacterium	2/637	23/21352	2.91	0.149252750193636	0.127711621240205	TsA04G001390.1/TsB04G002270.1
	GO:2001252	positive regulation of chromosome organization	2/637	23/21352	2.91	0.149252750193636	0.127711621240205	TsA01G007140.1/TsB01G015750.1
	GO:0032269	negative regulation of cellular protein metaboli..|negative regulation of cellular protein metabolic process	4/637	70/21352	1.92	0.156233245521859	0.133112016412443	TsA01G007140.1/TsA02G027850.1/TsB01G015750.1/TsB02G018010.1
	GO:0009314	response to radiation	11/637	260/21352	1.42	0.156238901502037	0.133112016412443	TsA03G015130.1/TsA03G020080.1/TsA05G007310.1/TsA05G007880.1/TsA05G008200.1/TsA05G008500.1/TsA08G004340.1/TsA09G007260.1/Tsatg000313lG000030.1/TsB05G013370.1/TsB05G014220.1
	GO:0010200	response to chitin	3/637	46/21352	2.19	0.157375101784219	0.133112016412443	TsA11G007660.1/TsA11G007670.1/TsB11G009070.1
	GO:0048509	regulation of meristem development	3/637	46/21352	2.19	0.157375101784219	0.133112016412443	TsA04G002970.1/TsA08G006420.1/TsB04G003890.1
	GO:0080156	mitochondrial mRNA modification	3/637	46/21352	2.19	0.157375101784219	0.133112016412443	TsA06G001440.1/Tsatg001173lG000030.1/TsB06G001580.1
	GO:0009789	positive regulation of abscisic acid-activated s..|positive regulation of abscisic acid-activated signaling pathway	2/637	24/21352	2.79	0.159768463688899	0.133112016412443	TsA04G001390.1/TsB04G002270.1
	GO:0010942	positive regulation of cell death	2/637	24/21352	2.79	0.159768463688899	0.133112016412443	TsA03G015130.1/TsA03G020080.1
	GO:0015672	monovalent inorganic cation transport	2/637	24/21352	2.79	0.159768463688899	0.133112016412443	Tsatg000011lG000040.1/Tsptg002541lG000030.1
	GO:0031338	regulation of vesicle fusion	2/637	24/21352	2.79	0.159768463688899	0.133112016412443	Tsatg000895lG000010.1/TsB11G006580.1
	GO:0042752	regulation of circadian rhythm	2/637	24/21352	2.79	0.159768463688899	0.133112016412443	TsA08G004340.1/TsB05G014220.1
	GO:0043488	regulation of mRNA stability	2/637	24/21352	2.79	0.159768463688899	0.133112016412443	TsA02G027850.1/TsB02G018010.1
	GO:1901421	positive regulation of response to alcohol	2/637	24/21352	2.79	0.159768463688899	0.133112016412443	TsA04G001390.1/TsB04G002270.1
	GO:1905959	positive regulation of cellular response to alco..|positive regulation of cellular response to alcohol	2/637	24/21352	2.79	0.159768463688899	0.133112016412443	TsA04G001390.1/TsB04G002270.1
	GO:0051234	establishment of localization	15/637	378/21352	1.33	0.161688628343142	0.134315090531435	TsA02G002710.1/TsA02G003730.1/TsA05G000610.1/TsA05G002360.1/TsA07G001140.1/TsA09G016280.1/TsA09G016290.1/TsA13G001380.1/Tsatg000011lG000040.1/Tsatg000895lG000010.1/TsB05G019990.1/TsB11G006580.1/TsB11G012340.1/TsB13G001930.1/Tsptg002541lG000030.1
	GO:0048869	cellular developmental process	11/637	262/21352	1.41	0.16186514234888	0.134315090531435	TsA01G007140.1/TsA05G001300.1/TsA05G004690.1/TsA05G005190.1/TsA05G005990.1/TsA06G013330.1/TsA13G013160.1/TsA13G013600.1/TsB01G015750.1/TsB06G013240.1/TsB11G006860.1
	GO:1905393	plant organ formation	3/637	47/21352	2.14	0.164625999597061	0.136131606805098	TsA04G002970.1/TsB02G002070.1/TsB04G003890.1
	GO:0009416	response to light stimulus	11/637	263/21352	1.4	0.164715762607396	0.136131606805098	TsA03G015130.1/TsA03G020080.1/TsA05G007310.1/TsA05G007880.1/TsA05G008200.1/TsA05G008500.1/TsA08G004340.1/TsA09G007260.1/Tsatg000313lG000030.1/TsB05G013370.1/TsB05G014220.1
	GO:0030162	regulation of proteolysis	4/637	72/21352	1.86	0.167708713416557	0.138050751464997	TsA02G006760.1/TsA02G008120.1/TsA04G007020.1/TsB04G008360.1
	GO:0051248	negative regulation of protein metabolic process	4/637	72/21352	1.86	0.167708713416557	0.138050751464997	TsA01G007140.1/TsA02G027850.1/TsB01G015750.1/TsB02G018010.1
	GO:0000272	polysaccharide catabolic process	2/637	25/21352	2.68	0.170414684669238	0.139649150500032	TsA08G007470.1/TsB08G008750.1
	GO:0010218	response to far red light	2/637	25/21352	2.68	0.170414684669238	0.139649150500032	TsA08G004340.1/TsB05G014220.1
	GO:0008104	protein localization	9/637	208/21352	1.45	0.170668405540768	0.139649150500032	TsA05G000610.1/TsA05G002360.1/TsA09G016280.1/TsA09G016290.1/Tsatg000011lG000040.1/Tsatg000895lG000010.1/TsB05G019990.1/TsB11G006580.1/Tsptg002541lG000030.1
	GO:0021700	developmental maturation	3/637	48/21352	2.09	0.171973795376242	0.139882991454359	TsA05G008260.1/TsA10G020050.1/TsB10G012420.1
	GO:0034976	response to endoplasmic reticulum stress	3/637	48/21352	2.09	0.171973795376242	0.139882991454359	TsA07G010820.1/TsA07G011730.1/TsB07G004430.1
	GO:1900864	mitochondrial RNA modification	3/637	48/21352	2.09	0.171973795376242	0.139882991454359	TsA06G001440.1/Tsatg001173lG000030.1/TsB06G001580.1
	GO:0048646	anatomical structure formation involved in morph..|anatomical structure formation involved in morphogenesis	5/637	99/21352	1.69	0.173915153729715	0.140864803969153	TsA01G007140.1/TsA04G002970.1/TsB01G015750.1/TsB02G002070.1/TsB04G003890.1
	GO:0009737	response to abscisic acid	8/637	181/21352	1.48	0.174549865787864	0.140864803969153	TsA08G001560.1/TsA09G007260.1/TsA09G016700.1/TsA09G017380.1/TsA10G004780.1/TsB08G002300.1/TsB08G002370.1/TsB08G002960.1
	GO:0009790	embryo development	8/637	181/21352	1.48	0.174549865787864	0.140864803969153	TsA05G008260.1/TsA08G007720.1/TsA08G009630.1/TsA10G020050.1/Tsatg000313lG000030.1/TsB05G013370.1/TsB08G010840.1/TsB10G012420.1
	GO:0051246	regulation of protein metabolic process	8/637	181/21352	1.48	0.174549865787864	0.140864803969153	TsA01G007140.1/TsA02G006760.1/TsA02G008120.1/TsA02G027850.1/TsA04G007020.1/TsB01G015750.1/TsB02G018010.1/TsB04G008360.1
	GO:0031329	regulation of cellular catabolic process	4/637	74/21352	1.81	0.179471493512613	0.144553206228101	TsA02G027850.1/TsA03G015130.1/TsA03G020080.1/TsB02G018010.1
	GO:0006839	mitochondrial transport	2/637	26/21352	2.58	0.18117430493371	0.145073015009381	TsA09G016280.1/TsA09G016290.1
	GO:0009860	pollen tube growth	2/637	26/21352	2.58	0.18117430493371	0.145073015009381	TsA13G013160.1/TsA13G013600.1
	GO:0044743	protein transmembrane import into intracellular ..|protein transmembrane import into intracellular organelle	2/637	26/21352	2.58	0.18117430493371	0.145073015009381	TsA09G016280.1/TsA09G016290.1
	GO:0042592	homeostatic process	6/637	129/21352	1.56	0.18847579850124	0.150626545148666	TsA05G001300.1/TsA05G004690.1/TsA05G005190.1/TsA05G005990.1/Tsatg000011lG000040.1/Tsptg002541lG000030.1
	GO:0010038	response to metal ion	5/637	102/21352	1.64	0.189104885720027	0.150836414354408	TsA05G015330.1/TsA05G018770.1/TsA07G000040.1/TsB05G006340.1/TsB05G008330.1
	GO:0009894	regulation of catabolic process	4/637	76/21352	1.76	0.19150042126127	0.151700509404713	TsA02G027850.1/TsA03G015130.1/TsA03G020080.1/TsB02G018010.1
	GO:0003333	amino acid transmembrane transport	2/637	27/21352	2.48	0.192031117979189	0.151700509404713	TsA09G016280.1/TsA09G016290.1
	GO:0009933	meristem structural organization	2/637	27/21352	2.48	0.192031117979189	0.151700509404713	TsA04G002970.1/TsB04G003890.1
	GO:0043044	ATP-dependent chromatin remodeling	2/637	27/21352	2.48	0.192031117979189	0.151700509404713	TsA08G004800.1/TsB08G006070.1
	GO:0043487	regulation of RNA stability	2/637	27/21352	2.48	0.192031117979189	0.151700509404713	TsA02G027850.1/TsB02G018010.1
	GO:0000959	mitochondrial RNA metabolic process	3/637	51/21352	1.97	0.194542791961224	0.153096974251461	TsA06G001440.1/Tsatg001173lG000030.1/TsB06G001580.1
	GO:0006812	cation transport	3/637	51/21352	1.97	0.194542791961224	0.153096974251461	Tsatg000011lG000040.1/TsB11G012340.1/Tsptg002541lG000030.1
	GO:0022607	cellular component assembly	10/637	245/21352	1.37	0.198246863232463	0.155714189481505	TsA01G007140.1/TsA06G013330.1/TsA07G010820.1/TsA07G011730.1/TsA10G015880.1/Tsatg001609lG000020.1/TsB01G015750.1/TsB06G013240.1/TsB07G004430.1/TsB10G007560.1
	GO:0071554	cell wall organization or biogenesis	5/637	104/21352	1.61	0.199486189818969	0.156389173371863	TsA13G001380.1/TsB02G009710.1/TsB02G010360.1/TsB02G010930.1/TsB13G001930.1
	GO:0016226	iron-sulfur cluster assembly	3/637	52/21352	1.93	0.202222683891397	0.157916991745189	TsA01G005100.1/Tsatg002047lG000010.1/TsB01G013940.1
	GO:0048532	anatomical structure arrangement	2/637	28/21352	2.39	0.20296978056661	0.157916991745189	TsA04G002970.1/TsB04G003890.1
	GO:1900424	regulation of defense response to bacterium	2/637	28/21352	2.39	0.20296978056661	0.157916991745189	TsA04G001390.1/TsB04G002270.1
	GO:1903827	regulation of cellular protein localization	2/637	28/21352	2.39	0.20296978056661	0.157916991745189	TsA08G004800.1/TsB08G006070.1
	GO:0044271	cellular nitrogen compound biosynthetic process	8/637	189/21352	1.42	0.204461921495192	0.158777778162105	TsA10G015880.1/TsA13G004230.1/Tsatg001313lG000010.1/Tsatg001609lG000020.1/TsB01G015790.1/TsB01G015800.1/TsB10G007560.1/TsB13G004730.1
	GO:0006465	signal peptide processing	2/637	29/21352	2.31	0.213975775772138	0.165230627682248	TsA02G027650.1/TsB02G018210.1
	GO:0009932	cell tip growth	2/637	29/21352	2.31	0.213975775772138	0.165230627682248	TsA13G013160.1/TsA13G013600.1
	GO:0034248	regulation of cellular amide metabolic process	2/637	29/21352	2.31	0.213975775772138	0.165230627682248	TsA02G027850.1/TsB02G018010.1
	GO:0009723	response to ethylene	3/637	54/21352	1.86	0.217785561530183	0.167857588327028	TsA04G002970.1/TsA07G000040.1/TsB04G003890.1
	GO:0016071	mRNA metabolic process	7/637	164/21352	1.43	0.219236707964468	0.1686602121281	TsA02G027850.1/TsA06G001440.1/TsA10G013520.1/Tsatg001173lG000030.1/TsB02G018010.1/TsB05G000030.1/TsB06G001580.1
	GO:0002684	positive regulation of immune system process	2/637	30/21352	2.23	0.225035377469077	0.171201153011789	TsA04G001390.1/TsB04G002270.1
	GO:0006400	tRNA modification	2/637	30/21352	2.23	0.225035377469077	0.171201153011789	TsA02G007730.1/TsB02G003150.1
	GO:0016073	snRNA metabolic process	2/637	30/21352	2.23	0.225035377469077	0.171201153011789	TsA02G027850.1/TsB02G018010.1
	GO:0048638	regulation of developmental growth	2/637	30/21352	2.23	0.225035377469077	0.171201153011789	TsA04G002970.1/TsB04G003890.1
	GO:0050778	positive regulation of immune response	2/637	30/21352	2.23	0.225035377469077	0.171201153011789	TsA04G001390.1/TsB04G002270.1
	GO:1903311	regulation of mRNA metabolic process	2/637	30/21352	2.23	0.225035377469077	0.171201153011789	TsA02G027850.1/TsB02G018010.1
	GO:0034622	cellular protein-containing complex assembly	5/637	109/21352	1.54	0.226238689269605	0.171799043512169	TsA06G013330.1/TsA07G010820.1/TsA07G011730.1/TsB06G013240.1/TsB07G004430.1
	GO:1901362	organic cyclic compound biosynthetic process	8/637	196/21352	1.37	0.232177332591834	0.175983981861795	TsA10G015880.1/TsA13G004230.1/Tsatg001313lG000010.1/Tsatg001609lG000020.1/TsB01G015790.1/TsB01G015800.1/TsB10G007560.1/TsB13G004730.1
	GO:0007602	phototransduction	2/637	31/21352	2.16	0.236135616188252	0.178000821148268	TsA08G004340.1/TsB05G014220.1
	GO:0009583	detection of light stimulus	2/637	31/21352	2.16	0.236135616188252	0.178000821148268	TsA08G004340.1/TsB05G014220.1
	GO:0030150	protein import into mitochondrial matrix	2/637	31/21352	2.16	0.236135616188252	0.178000821148268	TsA09G016280.1/TsA09G016290.1
	GO:0006749	glutathione metabolic process	3/637	57/21352	1.76	0.24155968570823	0.181424965639489	TsB02G018710.1/TsB02G020780.1/TsB02G022090.1
	GO:0098754	detoxification	3/637	57/21352	1.76	0.24155968570823	0.181424965639489	TsB02G018710.1/TsB02G020780.1/TsB02G022090.1
	GO:0005976	polysaccharide metabolic process	2/637	32/21352	2.09	0.24726424630643	0.184363692421461	TsA08G007470.1/TsB08G008750.1
	GO:0034728	nucleosome organization	2/637	32/21352	2.09	0.24726424630643	0.184363692421461	TsA08G004800.1/TsB08G006070.1
	GO:0048588	developmental cell growth	2/637	32/21352	2.09	0.24726424630643	0.184363692421461	TsA13G013160.1/TsA13G013600.1
	GO:0060341	regulation of cellular localization	2/637	32/21352	2.09	0.24726424630643	0.184363692421461	TsA08G004800.1/TsB08G006070.1
	GO:1905392	plant organ morphogenesis	5/637	113/21352	1.48	0.248355851961209	0.184842748866152	TsA04G002970.1/TsA13G001380.1/TsB02G002070.1/TsB04G003890.1/TsB13G001930.1
	GO:0006511	ubiquitin-dependent protein catabolic process	14/637	383/21352	1.23	0.255756946726851	0.190007535949456	TsA02G006760.1/TsA02G008120.1/TsA04G007020.1/TsA05G001300.1/TsA05G004690.1/TsA05G005190.1/TsA05G005990.1/TsA12G007860.1/TsA13G008730.1/TsA13G010680.1/Tsatg001210lG000010.1/TsB04G008360.1/TsB12G002580.1/TsB13G005940.1
	GO:0033993	response to lipid	9/637	232/21352	1.3	0.25778780036005	0.190261177619847	TsA08G001560.1/TsA09G007260.1/TsA10G004780.1/TsA10G015880.1/Tsatg001609lG000020.1/TsB08G002300.1/TsB08G002370.1/TsB08G002960.1/TsB10G007560.1
	GO:0009736	cytokinin-activated signaling pathway	2/637	33/21352	2.03	0.258409714514117	0.190261177619847	TsA04G002970.1/TsB04G003890.1
	GO:0055067	monovalent inorganic cation homeostasis	2/637	33/21352	2.03	0.258409714514117	0.190261177619847	Tsatg000011lG000040.1/Tsptg002541lG000030.1
	GO:0060320	rejection of self pollen	2/637	33/21352	2.03	0.258409714514117	0.190261177619847	TsB09G003330.1/TsB09G003500.1
	GO:0097435	supramolecular fiber organization	2/637	33/21352	2.03	0.258409714514117	0.190261177619847	TsA06G013330.1/TsB06G013240.1
	GO:0006879	cellular iron ion homeostasis	1/637	10/21352	3.35	0.261355251792933	0.191743884887957	TsA01G005100.1
	GO:0070588	calcium ion transmembrane transport	1/637	10/21352	3.35	0.261355251792933	0.191743884887957	TsB11G012340.1
	GO:0006518	peptide metabolic process	3/637	60/21352	1.68	0.265729808126709	0.194606396286839	TsB02G018710.1/TsB02G020780.1/TsB02G022090.1
	GO:0010817	regulation of hormone levels	4/637	88/21352	1.52	0.268066705143196	0.195969116034383	TsA05G008260.1/TsA07G001140.1/TsA10G020050.1/TsB10G012420.1
	GO:0006885	regulation of pH	2/637	34/21352	1.97	0.269561129515785	0.196364045907167	Tsatg000011lG000040.1/Tsptg002541lG000030.1
	GO:0009965	leaf morphogenesis	2/637	34/21352	1.97	0.269561129515785	0.196364045907167	TsA13G001380.1/TsB13G001930.1
	GO:0016567	protein ubiquitination	11/637	296/21352	1.25	0.271060723426409	0.19710757459499	TsA02G025720.1/TsA04G006010.1/TsA05G001300.1/TsA05G004690.1/TsA05G005190.1/TsA05G005990.1/TsA12G007860.1/TsA13G008730.1/TsA13G010680.1/Tsatg001210lG000010.1/TsB12G002580.1
	GO:0006417	regulation of translation	2/637	35/21352	1.92	0.280708232917239	0.203046746962613	TsA02G027850.1/TsB02G018010.1
	GO:0071103	DNA conformation change	2/637	35/21352	1.92	0.280708232917239	0.203046746962613	TsA08G004800.1/TsB08G006070.1
	GO:0090630	activation of GTPase activity	2/637	35/21352	1.92	0.280708232917239	0.203046746962613	Tsatg000895lG000010.1/TsB11G006580.1
	GO:0010048	vernalization response	1/637	11/21352	3.05	0.283401765925062	0.204635439476822	TsA08G006420.1
	GO:0033036	macromolecule localization	9/637	239/21352	1.26	0.285574645723349	0.205843278602322	TsA05G000610.1/TsA05G002360.1/TsA09G016280.1/TsA09G016290.1/Tsatg000011lG000040.1/Tsatg000895lG000010.1/TsB05G019990.1/TsB11G006580.1/Tsptg002541lG000030.1
	GO:0006955	immune response	5/637	120/21352	1.4	0.288255283607999	0.207412248602738	TsA03G015130.1/TsA03G020080.1/TsA05G010300.1/TsA05G011110.1/Tsatg000939lG000010.1
	GO:0065002	intracellular protein transmembrane transport	2/637	36/21352	1.86	0.291841371256441	0.2092609135545	TsA09G016280.1/TsA09G016290.1
	GO:0071806	protein transmembrane transport	2/637	36/21352	1.86	0.291841371256441	0.2092609135545	TsA09G016280.1/TsA09G016290.1
	GO:0010015	root morphogenesis	3/637	64/21352	1.57	0.298353737981233	0.213187703857204	TsA04G002970.1/TsB02G002070.1/TsB04G003890.1
	GO:0034050	host programmed cell death induced by symbiont	3/637	64/21352	1.57	0.298353737981233	0.213187703857204	TsA05G010300.1/TsA05G011110.1/Tsatg000939lG000010.1
	GO:0009798	axis specification	2/637	37/21352	1.81	0.302951469135633	0.21591336262165	TsA13G001380.1/TsB13G001930.1
	GO:0006816	calcium ion transport	1/637	12/21352	2.79	0.304791254473197	0.21591336262165	TsB11G012340.1
	GO:0042762	regulation of sulfur metabolic process	1/637	12/21352	2.79	0.304791254473197	0.21591336262165	TsA05G008260.1
	GO:0070838	divalent metal ion transport	1/637	12/21352	2.79	0.304791254473197	0.21591336262165	TsB11G012340.1
	GO:0072511	divalent inorganic cation transport	1/637	12/21352	2.79	0.304791254473197	0.21591336262165	TsB11G012340.1
	GO:0009581	detection of external stimulus	2/637	38/21352	1.76	0.314030003414104	0.220481724404183	TsA08G004340.1/TsB05G014220.1
	GO:0009582	detection of abiotic stimulus	2/637	38/21352	1.76	0.314030003414104	0.220481724404183	TsA08G004340.1/TsB05G014220.1
	GO:0031400	negative regulation of protein modification proc..|negative regulation of protein modification process	2/637	38/21352	1.76	0.314030003414104	0.220481724404183	TsA01G007140.1/TsB01G015750.1
	GO:0048232	male gamete generation	2/637	38/21352	1.76	0.314030003414104	0.220481724404183	TsA08G004800.1/TsB08G006070.1
	GO:0051606	detection of stimulus	2/637	38/21352	1.76	0.314030003414104	0.220481724404183	TsA08G004340.1/TsB05G014220.1
	GO:0048437	floral organ development	3/637	66/21352	1.52	0.314757222800152	0.220481724404183	TsA09G019950.1/TsA09G021570.1/TsB09G009980.1
	GO:0016042	lipid catabolic process	4/637	95/21352	1.41	0.314990003202498	0.220481724404183	TsA04G001090.1/TsA09G006060.1/TsB04G001950.1/TsB09G005860.1
	GO:0051336	regulation of hydrolase activity	4/637	96/21352	1.4	0.321762566800591	0.224839895664429	TsA04G001390.1/Tsatg000895lG000010.1/TsB04G002270.1/TsB11G006580.1
	GO:0045786	negative regulation of cell cycle	2/637	39/21352	1.72	0.325068978422399	0.225999236420978	TsA08G004800.1/TsB08G006070.1
	GO:0048868	pollen tube development	2/637	39/21352	1.72	0.325068978422399	0.225999236420978	TsA13G013160.1/TsA13G013600.1
	GO:0071368	cellular response to cytokinin stimulus	2/637	39/21352	1.72	0.325068978422399	0.225999236420978	TsA04G002970.1/TsB04G003890.1
	GO:0009626	plant-type hypersensitive response	3/637	68/21352	1.48	0.331178361541376	0.229858417258681	TsA05G010300.1/TsA05G011110.1/Tsatg000939lG000010.1
	GO:0022622	root system development	6/637	158/21352	1.27	0.332953864397859	0.230701685237573	TsA04G002970.1/TsA07G000040.1/TsA07G001140.1/TsB02G002070.1/TsB04G003890.1/TsB05G020430.1
	GO:0065009	regulation of molecular function	8/637	220/21352	1.22	0.335170488776411	0.231296977195226	TsA04G001390.1/TsA08G004800.1/TsA08G007470.1/Tsatg000895lG000010.1/TsB04G002270.1/TsB08G006070.1/TsB08G008750.1/TsB11G006580.1
	GO:0009585	red, far-red light phototransduction	2/637	40/21352	1.68	0.336060902160122	0.231296977195226	TsA08G004340.1/TsB05G014220.1
	GO:0032880	regulation of protein localization	2/637	40/21352	1.68	0.336060902160122	0.231296977195226	TsA08G004800.1/TsB08G006070.1
	GO:2000280	regulation of root development	2/637	40/21352	1.68	0.336060902160122	0.231296977195226	TsA04G002970.1/TsB04G003890.1
	GO:0051641	cellular localization	9/637	253/21352	1.19	0.343244160000929	0.235846527651987	TsA05G000610.1/TsA05G002360.1/TsA09G016280.1/TsA09G016290.1/Tsatg000011lG000040.1/Tsatg000895lG000010.1/TsB05G019990.1/TsB11G006580.1/Tsptg002541lG000030.1
	GO:0006650	glycerophospholipid metabolic process	1/637	14/21352	2.39	0.345676776620632	0.236061794702705	TsB02G002070.1
	GO:0046486	glycerolipid metabolic process	1/637	14/21352	2.39	0.345676776620632	0.236061794702705	TsB02G002070.1
	GO:0071248	cellular response to metal ion	1/637	14/21352	2.39	0.345676776620632	0.236061794702705	TsA07G000040.1
	GO:0006402	mRNA catabolic process	2/637	41/21352	1.64	0.346998763440869	0.236061794702705	TsA02G027850.1/TsB02G018010.1
	GO:0010090	trichome morphogenesis	2/637	41/21352	1.64	0.346998763440869	0.236061794702705	TsA06G013330.1/TsB06G013240.1
	GO:0016114	terpenoid biosynthetic process	2/637	41/21352	1.64	0.346998763440869	0.236061794702705	TsA03G022140.1/TsA03G022150.1
	GO:0002376	immune system process	5/637	131/21352	1.28	0.352863010530481	0.239655093134303	TsA03G015130.1/TsA03G020080.1/TsA05G010300.1/TsA05G011110.1/Tsatg000939lG000010.1
	GO:0010564	regulation of cell cycle process	2/637	42/21352	1.6	0.357876009949091	0.24265935990652	TsA08G004800.1/TsB08G006070.1
	GO:0030258	lipid modification	1/637	15/21352	2.23	0.365210186185383	0.246819087025295	TsB02G002070.1
	GO:0071985	multivesicular body sorting pathway	1/637	15/21352	2.23	0.365210186185383	0.246819087025295	TsA11G003370.1
	GO:0061919	process utilizing autophagic mechanism	2/637	43/21352	1.56	0.368686527174962	0.248760020923917	TsA03G015130.1/TsA03G020080.1
	GO:0009909	regulation of flower development	3/637	73/21352	1.38	0.372114328889628	0.25066190472193	TsA05G000610.1/TsA05G002360.1/TsB05G019990.1
	GO:0043085	positive regulation of catalytic activity	4/637	104/21352	1.29	0.376128868549327	0.252952163059489	TsA04G001390.1/Tsatg000895lG000010.1/TsB04G002270.1/TsB11G006580.1
	GO:0007005	mitochondrion organization	2/637	44/21352	1.52	0.379424618194506	0.254752340884437	TsA09G016280.1/TsA09G016290.1
	GO:0015074	DNA integration	4/637	105/21352	1.28	0.382916207550181	0.256677930999693	TsA04G007030.1/TsA07G014480.1/TsB07G009430.1/TsB09G008690.1
	GO:0009825	multidimensional cell growth	1/637	16/21352	2.09	0.384161356049933	0.257093864297003	TsA05G008260.1
	GO:0010374	stomatal complex development	2/637	45/21352	1.49	0.390084984263445	0.260211940368518	TsA13G001380.1/TsB13G001930.1
	GO:0031401	positive regulation of protein modification proc..|positive regulation of protein modification process	2/637	45/21352	1.49	0.390084984263445	0.260211940368518	TsA01G007140.1/TsB01G015750.1
	GO:0051186	obsolete cofactor metabolic process	3/637	76/21352	1.32	0.396461404907827	0.264037488194448	TsB02G018710.1/TsB02G020780.1/TsB02G022090.1
	GO:0009856	pollination	2/637	46/21352	1.46	0.400662706194318	0.265119509429647	TsA13G013160.1/TsA13G013600.1
	GO:0043414	macromolecule methylation	2/637	46/21352	1.46	0.400662706194318	0.265119509429647	TsA02G027850.1/TsB02G018010.1
	GO:0044706	multi-multicellular organism process	2/637	46/21352	1.46	0.400662706194318	0.265119509429647	TsA13G013160.1/TsA13G013600.1
	GO:0071824	protein-DNA complex subunit organization	2/637	46/21352	1.46	0.400662706194318	0.265119509429647	TsA08G004800.1/TsB08G006070.1
	GO:0048825	cotyledon development	1/637	17/21352	1.97	0.402547614776789	0.265513018518429	TsA08G007720.1
	GO:0071241	cellular response to inorganic substance	1/637	17/21352	1.97	0.402547614776789	0.265513018518429	TsA07G000040.1
	GO:0006325	chromatin organization	4/637	109/21352	1.23	0.409961702296072	0.269970569427813	TsA08G004800.1/TsA10G013590.1/TsB08G006070.1/TsB10G005290.1
	GO:0045088	regulation of innate immune response	2/637	47/21352	1.43	0.411153226487529	0.270322703138765	TsA04G001390.1/TsB04G002270.1
	GO:0051179	localization	15/637	466/21352	1.08	0.418887363821193	0.274528584086469	TsA02G002710.1/TsA02G003730.1/TsA05G000610.1/TsA05G002360.1/TsA07G001140.1/TsA09G016280.1/TsA09G016290.1/TsA13G001380.1/Tsatg000011lG000040.1/Tsatg000895lG000010.1/TsB05G019990.1/TsB11G006580.1/TsB11G012340.1/TsB13G001930.1/Tsptg002541lG000030.1
	GO:0006621	protein retention in ER lumen	1/637	18/21352	1.86	0.420385775985469	0.274528584086469	TsA02G021140.1
	GO:0008285	negative regulation of cell population prolifera..|negative regulation of cell population proliferation	1/637	18/21352	1.86	0.420385775985469	0.274528584086469	TsB05G020430.1
	GO:0009642	response to light intensity	2/637	48/21352	1.4	0.42155233218802	0.274528584086469	TsA03G015130.1/TsA03G020080.1
	GO:0016072	rRNA metabolic process	2/637	48/21352	1.4	0.42155233218802	0.274528584086469	TsA02G027850.1/TsB02G018010.1
	GO:0034655	nucleobase-containing compound catabolic process	2/637	48/21352	1.4	0.42155233218802	0.274528584086469	TsA02G027850.1/TsB02G018010.1
	GO:0050790	regulation of catalytic activity	6/637	176/21352	1.14	0.428747072730569	0.278772936622021	TsA04G001390.1/TsA08G007470.1/Tsatg000895lG000010.1/TsB04G002270.1/TsB08G008750.1/TsB11G006580.1
	GO:0009629	response to gravity	1/637	19/21352	1.76	0.437692153631351	0.281916863635381	TsB02G002070.1
	GO:0040034	regulation of development, heterochronic	1/637	19/21352	1.76	0.437692153631351	0.281916863635381	TsA08G006420.1
	GO:0042631	cellular response to water deprivation	1/637	19/21352	1.76	0.437692153631351	0.281916863635381	TsA09G007260.1
	GO:0048506	regulation of timing of meristematic phase trans..|regulation of timing of meristematic phase transition	1/637	19/21352	1.76	0.437692153631351	0.281916863635381	TsA08G006420.1
	GO:0048510	regulation of timing of transition from vegetati..|regulation of timing of transition from vegetative to reproductive phase	1/637	19/21352	1.76	0.437692153631351	0.281916863635381	TsA08G006420.1
	GO:0071462	cellular response to water stimulus	1/637	19/21352	1.76	0.437692153631351	0.281916863635381	TsA09G007260.1
	GO:0016569	covalent chromatin modification	2/637	50/21352	1.34	0.44206107271547	0.284285985907481	TsA10G013590.1/TsB10G005290.1
	GO:0044093	positive regulation of molecular function	4/637	114/21352	1.18	0.443402442903519	0.28442874005642	TsA04G001390.1/Tsatg000895lG000010.1/TsB04G002270.1/TsB11G006580.1
	GO:0055085	transmembrane transport	8/637	244/21352	1.1	0.443665188134042	0.28442874005642	TsA02G002710.1/TsA02G003730.1/TsA03G024720.1/TsA07G001140.1/TsA09G016280.1/TsA09G016290.1/TsB03G009680.1/TsB11G012340.1
	GO:0030001	metal ion transport	6/637	181/21352	1.11	0.455155001212584	0.291340927353885	TsA02G011530.1/TsA10G008290.1/TsA10G011190.1/TsB03G005080.1/TsB10G003360.1/TsB11G012340.1
	GO:0006338	chromatin remodeling	2/637	52/21352	1.29	0.462161506716776	0.294908444106502	TsA08G004800.1/TsB08G006070.1
	GO:0060627	regulation of vesicle-mediated transport	2/637	52/21352	1.29	0.462161506716776	0.294908444106502	Tsatg000895lG000010.1/TsB11G006580.1
	GO:0032446	protein modification by small protein conjugation	9/637	283/21352	1.07	0.470326119773352	0.29901236202586	TsA05G001300.1/TsA05G004690.1/TsA05G005190.1/TsA05G005990.1/TsA12G007860.1/TsA13G008730.1/TsA13G010680.1/Tsatg001210lG000010.1/TsB12G002580.1
	GO:0098660	inorganic ion transmembrane transport	1/637	21/21352	1.6	0.470772404253502	0.29901236202586	TsB11G012340.1
	GO:0098662	inorganic cation transmembrane transport	1/637	21/21352	1.6	0.470772404253502	0.29901236202586	TsB11G012340.1
	GO:0010638	positive regulation of organelle organization	2/637	54/21352	1.24	0.481830741063261	0.305364295047662	TsA01G007140.1/TsB01G015750.1
	GO:0012501	programmed cell death	3/637	87/21352	1.16	0.482998844686002	0.305364295047662	TsA05G010300.1/TsA05G011110.1/Tsatg000939lG000010.1
	GO:0090698	post-embryonic plant morphogenesis	3/637	87/21352	1.16	0.482998844686002	0.305364295047662	TsA13G001380.1/TsB02G002070.1/TsB13G001930.1
	GO:0098655	cation transmembrane transport	1/637	22/21352	1.52	0.486576538072382	0.307154385512272	TsB11G012340.1
	GO:0006979	response to oxidative stress	9/637	288/21352	1.05	0.491261410120629	0.308369022806596	TsA02G030200.1/TsA03G015130.1/TsA03G020080.1/TsA05G015330.1/TsA05G018770.1/TsA07G000040.1/TsB02G018340.1/TsB05G006340.1/TsB05G008330.1
	GO:0007276	gamete generation	2/637	55/21352	1.22	0.491497634304529	0.308369022806596	TsA08G004800.1/TsB08G006070.1
	GO:0044270	cellular nitrogen compound catabolic process	2/637	55/21352	1.22	0.491497634304529	0.308369022806596	TsA02G027850.1/TsB02G018010.1
	GO:0046700	heterocycle catabolic process	2/637	55/21352	1.22	0.491497634304529	0.308369022806596	TsA02G027850.1/TsB02G018010.1
	GO:0017038	protein import	2/637	56/21352	1.2	0.501049974443124	0.313406718936589	TsA09G016280.1/TsA09G016290.1
	GO:0055080	cation homeostasis	2/637	56/21352	1.2	0.501049974443124	0.313406718936589	Tsatg000011lG000040.1/Tsptg002541lG000030.1
	GO:0009648	photoperiodism	1/637	23/21352	1.46	0.501909437521415	0.313467918011139	TsA09G007260.1
	GO:1901576	organic substance biosynthetic process	11/637	359/21352	1.03	0.507119948582875	0.316242264586769	TsA05G000600.1/TsA10G015880.1/TsA13G004230.1/Tsatg001313lG000010.1/Tsatg001609lG000020.1/TsB01G015790.1/TsB01G015800.1/TsB05G020000.1/TsB10G007560.1/TsB10G009120.1/TsB13G004730.1
	GO:0008219	cell death	3/637	91/21352	1.11	0.513005900700272	0.319428787600615	TsA05G010300.1/TsA05G011110.1/Tsatg000939lG000010.1
	GO:0048573	photoperiodism, flowering	1/637	24/21352	1.4	0.516785132035873	0.321295892234101	TsA09G007260.1
	GO:0019439	aromatic compound catabolic process	2/637	58/21352	1.16	0.519804096743101	0.321714921767396	TsA02G027850.1/TsB02G018010.1
	GO:0048528	post-embryonic root development	2/637	58/21352	1.16	0.519804096743101	0.321714921767396	TsA07G000040.1/TsB02G002070.1
	GO:1901361	organic cyclic compound catabolic process	2/637	58/21352	1.16	0.519804096743101	0.321714921767396	TsA02G027850.1/TsB02G018010.1
	GO:0032879	regulation of localization	4/637	126/21352	1.06	0.520914977557836	0.321918375573121	TsA08G004800.1/Tsatg000895lG000010.1/TsB08G006070.1/TsB11G006580.1
	GO:0070647	protein modification by small protein conjugatio..|protein modification by small protein conjugation or removal	9/637	296/21352	1.02	0.524283913785504	0.323514574749676	TsA05G001300.1/TsA05G004690.1/TsA05G005190.1/TsA05G005990.1/TsA12G007860.1/TsA13G008730.1/TsA13G010680.1/Tsatg001210lG000010.1/TsB12G002580.1
	GO:0016570	histone modification	2/637	59/21352	1.14	0.529002937498712	0.324480584456815	TsA10G013590.1/TsB10G005290.1
	GO:0032270	positive regulation of cellular protein metaboli..|positive regulation of cellular protein metabolic process	2/637	59/21352	1.14	0.529002937498712	0.324480584456815	TsA01G007140.1/TsB01G015750.1
	GO:0051247	positive regulation of protein metabolic process	2/637	59/21352	1.14	0.529002937498712	0.324480584456815	TsA01G007140.1/TsB01G015750.1
	GO:0098771	inorganic ion homeostasis	2/637	59/21352	1.14	0.529002937498712	0.324480584456815	Tsatg000011lG000040.1/Tsptg002541lG000030.1
	GO:0009740	gibberellic acid mediated signaling pathway	1/637	25/21352	1.34	0.531217234009483	0.325353913686885	TsA03G012030.1
	GO:0017004	cytochrome complex assembly	2/637	60/21352	1.12	0.538081321270161	0.329068267172336	TsA01G006310.1/TsB01G014830.1
	GO:0009926	auxin polar transport	1/637	26/21352	1.29	0.545218951172513	0.332445395568737	TsA07G001140.1
	GO:0046854	phosphatidylinositol phosphorylation	1/637	26/21352	1.29	0.545218951172513	0.332445395568737	TsB02G002070.1
	GO:0051130	positive regulation of cellular component organi..|positive regulation of cellular component organization	2/637	61/21352	1.1	0.547038238656184	0.333061275793472	TsA01G007140.1/TsB01G015750.1
	GO:0006401	RNA catabolic process	2/637	62/21352	1.08	0.555872847346136	0.337940267919364	TsA02G027850.1/TsB02G018010.1
	GO:0009630	gravitropism	1/637	27/21352	1.24	0.558803098603026	0.339220635854344	TsB02G002070.1
	GO:0055114	oxidation-reduction process	9/637	305/21352	0.99	0.560527931370869	0.339766562539353	TsA03G008310.1/TsA03G010260.1/TsA09G005630.1/TsA09G011890.1/TsA10G003710.1/TsA12G009280.1/TsB03G003770.1/TsB10G001780.1/TsB12G004120.1
	GO:0009967	positive regulation of signal transduction	2/637	63/21352	1.06	0.564584463077712	0.341220380343744	TsA04G001390.1/TsB04G002270.1
	GO:0023056	positive regulation of signaling	2/637	63/21352	1.06	0.564584463077712	0.341220380343744	TsA04G001390.1/TsB04G002270.1
	GO:0007017	microtubule-based process	4/637	134/21352	1	0.569634186464272	0.343541104257263	TsA04G006350.1/TsA06G013330.1/TsB04G007350.1/TsB06G013240.1
	GO:0008380	RNA splicing	3/637	99/21352	1.02	0.570093722499553	0.343541104257263	TsA02G010890.1/Tsatg000656lG000010.1/TsB02G006280.1
	GO:0045490	pectin catabolic process	4/637	135/21352	0.99	0.575528395025966	0.346309021937754	TsA04G012460.1/TsA04G012780.1/TsA04G013060.1/TsB04G011700.1
	GO:0006457	protein folding	8/637	276/21352	0.97	0.5828028503628	0.350174282738156	TsA03G015130.1/TsA03G020080.1/TsA07G010820.1/TsA07G011730.1/TsA10G019670.1/TsB07G004430.1/TsB10G012030.1/TsB10G013510.1
	GO:0006890	retrograde vesicle-mediated transport, Golgi to ..|retrograde vesicle-mediated transport, Golgi to endoplasmic reticulum	1/637	29/21352	1.16	0.584768050903938	0.350842884614761	TsA02G021140.1
	GO:0090696	post-embryonic plant organ development	2/637	66/21352	1.02	0.589976701518695	0.353248959314967	TsA07G000040.1/TsB02G002070.1
	GO:0009733	response to auxin	7/637	243/21352	0.97	0.590494935571004	0.353248959314967	TsA05G019910.1/TsA06G009920.1/TsA07G001140.1/TsB05G007480.1/TsB05G009470.1/TsB05G010380.1/TsB06G010470.1
	GO:0050776	regulation of immune response	2/637	67/21352	1	0.598192368667225	0.357334376516515	TsA04G001390.1/TsB04G002270.1
	GO:0010647	positive regulation of cell communication	2/637	68/21352	0.99	0.606283702216493	0.361119548429657	TsA04G001390.1/TsB04G002270.1
	GO:0050801	ion homeostasis	2/637	68/21352	0.99	0.606283702216493	0.361119548429657	Tsatg000011lG000040.1/Tsptg002541lG000030.1
	GO:0009914	hormone transport	1/637	31/21352	1.08	0.609207192838692	0.361813643806377	TsA07G001140.1
	GO:0060918	auxin transport	1/637	31/21352	1.08	0.609207192838692	0.361813643806377	TsA07G001140.1
	GO:0034470	ncRNA processing	2/637	69/21352	0.97	0.614250797083635	0.363759275516397	TsA02G027850.1/TsB02G018010.1
	GO:0048285	organelle fission	2/637	69/21352	0.97	0.614250797083635	0.363759275516397	TsA06G014900.1/TsB06G014800.1
	GO:0032268	regulation of cellular protein metabolic process	4/637	142/21352	0.94	0.615470613647432	0.363957970260354	TsA01G007140.1/TsA02G027850.1/TsB01G015750.1/TsB02G018010.1
	GO:1901699	cellular response to nitrogen compound	1/637	32/21352	1.05	0.620882771759087	0.366631675236432	TsA07G001140.1
	GO:0015031	protein transport	9/637	322/21352	0.94	0.62558227562138	0.36887749927305	TsA05G000610.1/TsA05G002360.1/TsA09G016280.1/TsA09G016290.1/Tsatg000011lG000040.1/Tsatg000895lG000010.1/TsB05G019990.1/TsB11G006580.1/Tsptg002541lG000030.1
	GO:0010311	lateral root formation	1/637	33/21352	1.02	0.632210054797993	0.372252287366938	TsB02G002070.1
	GO:0006914	autophagy	2/637	72/21352	0.93	0.637409133807382	0.374777400479228	TsA03G015130.1/TsA03G020080.1
	GO:0019438	aromatic compound biosynthetic process	5/637	183/21352	0.92	0.640604111451831	0.37611863890332	TsA13G004230.1/Tsatg001313lG000010.1/TsB01G015790.1/TsB01G015800.1/TsB13G004730.1
	GO:0009867	jasmonic acid mediated signaling pathway	1/637	34/21352	0.99	0.643199416170181	0.37656804929631	TsB09G001890.1
	GO:0071395	cellular response to jasmonic acid stimulus	1/637	34/21352	0.99	0.643199416170181	0.37656804929631	TsB09G001890.1
	GO:0022613	ribonucleoprotein complex biogenesis	2/637	74/21352	0.91	0.652233006345309	0.380773580412118	TsA02G027850.1/TsB02G018010.1
	GO:0044703	multi-organism reproductive process	2/637	74/21352	0.91	0.652233006345309	0.380773580412118	TsA08G004800.1/TsB08G006070.1
	GO:1901137	carbohydrate derivative biosynthetic process	1/637	36/21352	0.93	0.664204337282932	0.387213203932647	TsB10G009120.1
	GO:0042546	cell wall biogenesis	3/637	114/21352	0.88	0.665259253852675	0.387279637097292	TsB02G009710.1/TsB02G010360.1/TsB02G010930.1
	GO:0002682	regulation of immune system process	2/637	76/21352	0.88	0.666570233877751	0.38749473899227	TsA04G001390.1/TsB04G002270.1
	GO:0009735	response to cytokinin	2/637	77/21352	0.87	0.67355815935092	0.390299064946009	TsA04G002970.1/TsB04G003890.1
	GO:0010101	post-embryonic root morphogenesis	1/637	37/21352	0.91	0.674239139175912	0.390299064946009	TsB02G002070.1
	GO:0010102	lateral root morphogenesis	1/637	37/21352	0.91	0.674239139175912	0.390299064946009	TsB02G002070.1
	GO:0010608	posttranscriptional regulation of gene expression	2/637	78/21352	0.86	0.680426716587607	0.393327685076514	TsA02G027850.1/TsB02G018010.1
	GO:0034660	ncRNA metabolic process	2/637	79/21352	0.85	0.687176796203736	0.396523227881243	TsA02G027850.1/TsB02G018010.1
	GO:0048544	recognition of pollen	3/637	118/21352	0.85	0.687881599672242	0.396523227881243	TsA08G001400.1/TsB08G002190.1/TsB08G002790.1
	GO:0033554	cellular response to stress	9/637	342/21352	0.88	0.695089520759967	0.400117780812878	TsA05G010300.1/TsA05G011110.1/TsA07G010820.1/TsA07G011730.1/TsA09G007260.1/TsA13G001380.1/Tsatg000939lG000010.1/TsB07G004430.1/TsB13G001930.1
	GO:0000226	microtubule cytoskeleton organization	2/637	82/21352	0.82	0.70672584849718	0.405681284243408	TsA06G013330.1/TsB06G013240.1
	GO:0044092	negative regulation of molecular function	2/637	82/21352	0.82	0.70672584849718	0.405681284243408	TsA08G007470.1/TsB08G008750.1
	GO:0090697	post-embryonic plant organ morphogenesis	1/637	42/21352	0.8	0.72009632769013	0.412780624727813	TsB02G002070.1
	GO:0019953	sexual reproduction	2/637	85/21352	0.79	0.725245326927123	0.415153975299766	TsA08G004800.1/TsB08G006070.1
	GO:0043067	regulation of programmed cell death	2/637	86/21352	0.78	0.731194986275891	0.417978420517359	TsA03G015130.1/TsA03G020080.1
	GO:0019637	organophosphate metabolic process	1/637	44/21352	0.76	0.736580404667696	0.420472937039301	TsB02G002070.1
	GO:0051276	chromosome organization	4/637	169/21352	0.79	0.746171376185827	0.425357935688378	TsA08G004800.1/TsA10G013590.1/TsB08G006070.1/TsB10G005290.1
	GO:0008610	lipid biosynthetic process	2/637	91/21352	0.74	0.759322194917624	0.432255919360546	TsA08G006060.1/TsB08G007310.1
	GO:0003002	regionalization	2/637	92/21352	0.73	0.76463240807215	0.434078071224988	TsA13G001380.1/TsB13G001930.1
	GO:0010941	regulation of cell death	2/637	92/21352	0.73	0.76463240807215	0.434078071224988	TsA03G015130.1/TsA03G020080.1
	GO:0009555	pollen development	2/637	93/21352	0.72	0.769840625257967	0.435832454174857	TsA01G007140.1/TsB01G015750.1
	GO:0051726	regulation of cell cycle	2/637	93/21352	0.72	0.769840625257967	0.435832454174857	TsA08G004800.1/TsB08G006070.1
	GO:0031399	regulation of protein modification process	2/637	94/21352	0.71	0.774948194648193	0.438121376673574	TsA01G007140.1/TsB01G015750.1
	GO:0048527	lateral root development	1/637	51/21352	0.66	0.787006437394475	0.444328231927283	TsB02G002070.1
	GO:0044249	cellular biosynthetic process	8/637	336/21352	0.8	0.788156127799203	0.44436776635831	TsA10G015880.1/TsA13G004230.1/Tsatg001313lG000010.1/Tsatg001609lG000020.1/TsB01G015790.1/TsB01G015800.1/TsB10G007560.1/TsB13G004730.1
	GO:0009658	chloroplast organization	2/637	99/21352	0.68	0.799024142769196	0.449878954313133	TsA10G013520.1/TsB05G000030.1
	GO:0071365	cellular response to auxin stimulus	1/637	54/21352	0.62	0.805550068504342	0.452933673835487	TsA07G001140.1
	GO:0006996	organelle organization	12/637	496/21352	0.81	0.808564136922644	0.454008153280324	TsA06G013330.1/TsA06G014900.1/TsA08G004800.1/TsA09G016280.1/TsA09G016290.1/TsA10G013520.1/TsA10G013590.1/TsB05G000030.1/TsB06G013240.1/TsB06G014800.1/TsB08G006070.1/TsB10G005290.1
	GO:0051049	regulation of transport	2/637	102/21352	0.66	0.812349860722785	0.45551239859832	Tsatg000895lG000010.1/TsB11G006580.1
	GO:0007010	cytoskeleton organization	2/637	106/21352	0.63	0.828888497635046	0.464153816792414	TsA06G013330.1/TsB06G013240.1
	GO:0009657	plastid organization	2/637	110/21352	0.61	0.844103126395215	0.472031353576272	TsA10G013520.1/TsB05G000030.1
	GO:0032259	methylation	10/637	444/21352	0.75	0.856439602765747	0.478280203786913	TsA01G002190.1/TsA02G026960.1/TsA02G027850.1/TsA11G002250.1/TsA11G002260.1/TsB01G008100.1/TsB02G018010.1/TsB10G009120.1/TsB11G003000.1/TsB11G003010.1
	GO:0071555	cell wall organization	7/637	327/21352	0.72	0.859585531264406	0.479094993354672	TsA04G009000.1/TsA04G011340.1/TsA13G001380.1/Tsatg000540lG000010.1/TsB04G010510.1/TsB11G006540.1/TsB13G001930.1
	GO:0044255	cellular lipid metabolic process	1/637	65/21352	0.52	0.860777037663952	0.479094993354672	TsB02G002070.1
	GO:0042254	ribosome biogenesis	2/637	115/21352	0.58	0.86139074252771	0.479094993354672	TsA02G027850.1/TsB02G018010.1
	GO:0048229	gametophyte development	2/637	123/21352	0.55	0.885432072158796	0.491801889642857	TsA01G007140.1/TsB01G015750.1
	GO:0007389	pattern specification process	2/637	124/21352	0.54	0.888150048781267	0.492646714531814	TsA13G001380.1/TsB13G001930.1
	GO:0045454	cell redox homeostasis	3/637	178/21352	0.56	0.903570794017666	0.500525863088344	TsA02G021790.1/TsA02G022160.1/TsA02G022750.1
	GO:0006357	regulation of transcription by RNA polymerase II	3/637	179/21352	0.56	0.905591669653528	0.500971056641949	TsA08G004800.1/TsB08G006070.1/TsB11G006860.1
	GO:0007018	microtubule-based movement	2/637	134/21352	0.5	0.912221186029753	0.50396112149436	TsA13G003090.1/TsB13G003680.1
	GO:0006364	rRNA processing	2/637	136/21352	0.49	0.916412995313854	0.505598251965171	TsA02G027850.1/TsB02G018010.1
	GO:0000398	mRNA splicing, via spliceosome	2/637	137/21352	0.49	0.918437726231754	0.506036991413536	TsA04G015880.1/TsA04G016670.1
	GO:0010467	gene expression	5/637	304/21352	0.55	0.950924191097849	0.523235798929439	TsA02G010890.1/TsA02G027850.1/Tsatg000656lG000010.1/TsB02G006280.1/TsB02G018010.1
	GO:0006396	RNA processing	5/637	336/21352	0.5	0.973711371260314	0.535058880138828	TsA02G010890.1/TsA02G027850.1/Tsatg000656lG000010.1/TsB02G006280.1/TsB02G018010.1
	GO:0016192	vesicle-mediated transport	4/637	294/21352	0.46	0.97721968009286	0.536270729707099	TsA07G004520.1/TsA07G005430.1/TsA07G007420.1/TsB07G002080.1
	GO:0006629	lipid metabolic process	1/637	266/21352	0.13	0.999698765613691	0.547876119356582	TsB02G002070.1
Cellular Component	GO:0045263	proton-transporting ATP synthase complex, coupli..|proton-transporting ATP synthase complex, coupling factor F(o)	10/779	43/25186	7.52	5.75256e+07	6.66086e+09	Tsptg000257lG000020.1/Tsptg000410lG000010.1/Tsptg000434lG000020.1/Tsptg000560lG000030.1/Tsptg000710lG000030.1/Tsptg001022lG000060.1/Tsptg001252lG000020.1/Tsptg001807lG000050.1/Tsptg002020lG000020.1/Tsptg002134lG000040.1
	GO:0019897	extrinsic component of plasma membrane	6/779	13/25186	14.92	1.22385e+08	7.08546e+09	TsA05G010300.1/TsA05G011110.1/TsA10G015880.1/Tsatg000939lG000010.1/Tsatg001609lG000020.1/TsB10G007560.1
	GO:0015935	small ribosomal subunit	12/779	88/25186	4.41	1.67929e+09	0.00064814620313755	Tsptg000410lG000020.1/Tsptg000434lG000030.1/Tsptg001022lG000050.1/Tsptg001211lG000010.1/Tsptg001240lG000030.1/Tsptg001252lG000030.1/Tsptg001807lG000040.1/Tsptg001853lG000020.1/Tsptg001971lG000020.1/Tsptg002134lG000030.1/Tsptg002243lG000060.1/Tsptg002496lG000010.1
	GO:0042651	thylakoid membrane	14/779	130/25186	3.48	5.19249e+09	0.0015030896801226	Tsatg001310lG000010.1/Tsptg000916lG000010.1/Tsptg000978lG000010.1/Tsptg001017lG000030.1/Tsptg001090lG000020.1/Tsptg001137lG000040.1/Tsptg001167lG000060.1/Tsptg001179lG000060.1/Tsptg001211lG000060.1/Tsptg001397lG000030.1/Tsptg001494lG000050.1/Tsptg001523lG000020.1/Tsptg001777lG000020.1/Tsptg002308lG000030.1
	GO:0042579	microbody	7/779	42/25186	5.39	0.000276670681992078	0.00640711053034286	TsA04G007020.1/TsA06G014900.1/TsA10G015880.1/Tsatg001609lG000020.1/TsB04G008360.1/TsB06G014800.1/TsB10G007560.1
	GO:0044451	obsolete nucleoplasm part	13/779	139/25186	3.02	0.000390200381926142	0.00753018280910098	TsA04G015390.1/TsA04G017170.1/TsA04G018450.1/TsA05G003750.1/TsA05G003890.1/TsA05G004560.1/TsA08G004800.1/TsA12G006150.1/Tsatg002060lG000010.1/TsB04G013260.1/TsB08G006070.1/TsB12G000830.1/TsB12G001190.1
	GO:0005773	vacuole	14/779	168/25186	2.69	0.000760852697559527	0.0125855333430899	TsA02G002710.1/TsA02G003730.1/TsA02G019070.1/TsA02G021650.1/TsA05G000610.1/TsA05G002360.1/TsA09G009760.1/TsA09G016280.1/TsA09G016290.1/TsA10G001360.1/TsB02G018710.1/TsB02G020780.1/TsB02G022090.1/TsB05G019990.1
	GO:0005777	peroxisome	9/779	81/25186	3.59	0.000883953756594384	0.0127940675296556	TsA04G007020.1/TsA06G014900.1/TsA08G005420.1/TsA10G015880.1/Tsatg001609lG000020.1/TsB04G008360.1/TsB06G014800.1/TsB08G006610.1/TsB10G007560.1
	GO:0005885	Arp2/3 protein complex	5/779	28/25186	5.77	0.00152021972530189	0.0195583824307845	TsA05G000400.1/TsA05G002560.1/TsA09G004390.1/TsB05G020200.1/TsB09G004050.1
	GO:0009898	cytoplasmic side of plasma membrane	3/779	11/25186	8.82	0.00403838743564287	0.0425093414278197	TsA10G015880.1/Tsatg001609lG000020.1/TsB10G007560.1
	GO:0098562	cytoplasmic side of membrane	3/779	11/25186	8.82	0.00403838743564287	0.0425093414278197	TsA10G015880.1/Tsatg001609lG000020.1/TsB10G007560.1
	GO:0044425	obsolete membrane part	16/779	269/25186	1.92	0.00996441226012632	0.0884100105645512	TsA05G010300.1/TsA05G011110.1/TsA06G014900.1/TsA07G001140.1/TsA07G010820.1/TsA07G011730.1/TsA09G016280.1/TsA09G016290.1/TsA10G015880.1/Tsatg000939lG000010.1/Tsatg001609lG000020.1/TsB06G014800.1/TsB07G004430.1/TsB10G007560.1/TsB11G012340.1/Tsptg000978lG000010.1
	GO:0031300	intrinsic component of organelle membrane	4/779	29/25186	4.46	0.0116623276917794	0.0884100105645512	TsA06G014900.1/TsA09G016280.1/TsA09G016290.1/TsB06G014800.1
	GO:0031301	integral component of organelle membrane	4/779	29/25186	4.46	0.0116623276917794	0.0884100105645512	TsA06G014900.1/TsA09G016280.1/TsA09G016290.1/TsB06G014800.1
	GO:0098588	bounding membrane of organelle	9/779	119/25186	2.45	0.0117015872097536	0.0884100105645512	TsA02G002710.1/TsA02G003730.1/TsA06G014900.1/TsA09G016280.1/TsA09G016290.1/TsB02G018710.1/TsB02G020780.1/TsB02G022090.1/TsB06G014800.1
	GO:0098552	side of membrane	3/779	16/25186	6.06	0.0122166560052834	0.0884100105645512	TsA10G015880.1/Tsatg001609lG000020.1/TsB10G007560.1
	GO:0098805	whole membrane	9/779	127/25186	2.29	0.0172980371023795	0.11732796398601	TsA02G002710.1/TsA02G003730.1/TsA06G014900.1/TsA09G016280.1/TsA09G016290.1/TsB02G018710.1/TsB02G020780.1/TsB02G022090.1/TsB06G014800.1
	GO:0017053	transcription repressor complex	4/779	33/25186	3.92	0.0182391653105525	0.11732796398601	TsA08G004800.1/TsA13G001950.1/TsB08G006070.1/TsB13G002490.1
	GO:0005654	nucleoplasm	15/779	267/25186	1.82	0.0196791709317202	0.118085333633591	TsA04G015390.1/TsA04G017170.1/TsA04G018450.1/TsA05G003750.1/TsA05G003890.1/TsA05G004560.1/TsA08G004800.1/TsA10G013590.1/TsA12G006150.1/Tsatg002060lG000010.1/TsB04G013260.1/TsB08G006070.1/TsB10G005290.1/TsB12G000830.1/TsB12G001190.1
	GO:0016592	mediator complex	7/779	89/25186	2.54	0.0203965576276202	0.118085333633591	TsA05G003750.1/TsA05G003890.1/TsA05G004560.1/TsA12G006150.1/Tsatg002060lG000010.1/TsB12G000830.1/TsB12G001190.1
	GO:0031090	organelle membrane	13/779	227/25186	1.85	0.0249291950667032	0.136246529076514	TsA02G002710.1/TsA02G003730.1/TsA03G008310.1/TsA03G010260.1/TsA03G021750.1/TsA03G021940.1/TsA06G014900.1/TsA09G016280.1/TsA09G016290.1/TsB02G018710.1/TsB02G020780.1/TsB02G022090.1/TsB06G014800.1
	GO:0030176	integral component of endoplasmic reticulum memb..|integral component of endoplasmic reticulum membrane	3/779	21/25186	4.62	0.0258868405245377	0.136246529076514	TsA07G010820.1/TsA07G011730.1/TsB07G004430.1
	GO:0031224	intrinsic component of membrane	9/779	147/25186	1.98	0.0394063707869931	0.19838447535786	TsA06G014900.1/TsA07G001140.1/TsA07G010820.1/TsA07G011730.1/TsA09G016280.1/TsA09G016290.1/TsB06G014800.1/TsB07G004430.1/TsB11G012340.1
	GO:0044437	obsolete vacuolar part	5/779	63/25186	2.57	0.045163726894969	0.212355320306266	TsA02G002710.1/TsA02G003730.1/TsB02G018710.1/TsB02G020780.1/TsB02G022090.1
	GO:0042170	plastid membrane	6/779	84/25186	2.31	0.0458494441570347	0.212355320306266	TsA03G008310.1/TsA03G010260.1/TsA03G021750.1/TsA03G021940.1/TsA09G016280.1/TsA09G016290.1
	GO:0044459	obsolete plasma membrane part	7/779	108/25186	2.1	0.0504557945811578	0.212367535948227	TsA05G010300.1/TsA05G011110.1/TsA10G015880.1/Tsatg000939lG000010.1/Tsatg001609lG000020.1/TsB10G007560.1/TsB11G012340.1
	GO:0016581	NuRD complex	2/779	12/25186	5.39	0.0513543314202075	0.212367535948227	TsA08G004800.1/TsB08G006070.1
	GO:0090545	CHD-type complex	2/779	12/25186	5.39	0.0513543314202075	0.212367535948227	TsA08G004800.1/TsB08G006070.1
	GO:0005839	proteasome core complex	3/779	28/25186	3.46	0.0544440344763472	0.213261555625804	TsA07G017440.1/TsA13G005540.1/TsB07G008890.1
	GO:0019898	extrinsic component of membrane	6/779	88/25186	2.2	0.0552541303212311	0.213261555625804	TsA05G010300.1/TsA05G011110.1/TsA10G015880.1/Tsatg000939lG000010.1/Tsatg001609lG000020.1/TsB10G007560.1
	GO:0000325	plant-type vacuole	2/779	13/25186	4.97	0.0594761547558343	0.222152021159313	TsA02G002710.1/TsA02G003730.1
	GO:0005779	integral component of peroxisomal membrane	2/779	14/25186	4.62	0.0680032142615461	0.246064262130594	TsA06G014900.1/TsB06G014800.1
	GO:0005778	peroxisomal membrane	2/779	15/25186	4.31	0.0769027443651584	0.251832257102359	TsA06G014900.1/TsB06G014800.1
	GO:0098827	endoplasmic reticulum subcompartment	3/779	33/25186	2.94	0.081096496422688	0.251832257102359	TsA07G010820.1/TsA07G011730.1/TsB07G004430.1
	GO:0000118	histone deacetylase complex	2/779	16/25186	4.04	0.0861436141308549	0.251832257102359	TsA08G004800.1/TsB08G006070.1
	GO:0031969	chloroplast membrane	6/779	99/25186	1.96	0.0866933453480346	0.251832257102359	TsA03G008310.1/TsA03G010260.1/TsA03G021750.1/TsA03G021940.1/TsA09G016280.1/TsA09G016290.1
	GO:0042175	nuclear outer membrane-endoplasmic reticulum mem..|nuclear outer membrane-endoplasmic reticulum membrane network	3/779	35/25186	2.77	0.0930623021442566	0.251832257102359	TsA07G010820.1/TsA07G011730.1/TsB07G004430.1
	GO:0009705	plant-type vacuole membrane	2/779	17/25186	3.8	0.0956962576988965	0.251832257102359	TsA02G002710.1/TsA02G003730.1
	GO:0031304	intrinsic component of mitochondrial inner membr..|intrinsic component of mitochondrial inner membrane	2/779	17/25186	3.8	0.0956962576988965	0.251832257102359	TsA09G016280.1/TsA09G016290.1
	GO:0032592	integral component of mitochondrial membrane	2/779	17/25186	3.8	0.0956962576988965	0.251832257102359	TsA09G016280.1/TsA09G016290.1
	GO:0070603	SWI/SNF superfamily-type complex	2/779	17/25186	3.8	0.0956962576988965	0.251832257102359	TsA08G004800.1/TsB08G006070.1
	GO:0090406	pollen tube	2/779	17/25186	3.8	0.0956962576988965	0.251832257102359	TsA13G013160.1/TsA13G013600.1
	GO:0098573	intrinsic component of mitochondrial membrane	2/779	17/25186	3.8	0.0956962576988965	0.251832257102359	TsA09G016280.1/TsA09G016290.1
	GO:1904949	ATPase complex	2/779	17/25186	3.8	0.0956962576988965	0.251832257102359	TsA08G004800.1/TsB08G006070.1
	GO:0031305	integral component of mitochondrial inner membrane	2/779	21/25186	3.08	0.136484360804492	0.351187828970622	TsA09G016280.1/TsA09G016290.1
	GO:0044432	obsolete endoplasmic reticulum part	3/779	42/25186	2.31	0.139949405692271	0.352275391902742	TsA07G010820.1/TsA07G011730.1/TsB07G004430.1
	GO:0009526	plastid envelope	9/779	193/25186	1.51	0.14553306003868	0.355094062460929	TsA03G008310.1/TsA03G010260.1/TsA03G021750.1/TsA03G021940.1/TsA09G016280.1/TsA09G016290.1/TsB02G018710.1/TsB02G020780.1/TsB02G022090.1
	GO:0005744	TIM23 mitochondrial import inner membrane transl..|TIM23 mitochondrial import inner membrane translocase complex	2/779	22/25186	2.94	0.147202629529258	0.355094062460929	TsA09G016280.1/TsA09G016290.1
	GO:0016604	nuclear body	4/779	67/25186	1.93	0.153154957974287	0.358912358239652	TsA04G015390.1/TsA04G017170.1/TsA04G018450.1/TsB04G013260.1
	GO:0009941	chloroplast envelope	9/779	196/25186	1.48	0.155213694832088	0.358912358239652	TsA03G008310.1/TsA03G010260.1/TsA03G021750.1/TsA03G021940.1/TsA09G016280.1/TsA09G016290.1/TsB02G018710.1/TsB02G020780.1/TsB02G022090.1
	GO:0030286	dynein complex	2/779	23/25186	2.81	0.158084579606465	0.358912358239652	TsA04G006350.1/TsB04G007350.1
	GO:0031981	nuclear lumen	15/779	367/25186	1.32	0.16781239910145	0.369455525273836	TsA04G015390.1/TsA04G017170.1/TsA04G018450.1/TsA05G003750.1/TsA05G003890.1/TsA05G004560.1/TsA08G004800.1/TsA10G013590.1/TsA12G006150.1/Tsatg002060lG000010.1/TsB04G013260.1/TsB08G006070.1/TsB10G005290.1/TsB12G000830.1/TsB12G001190.1
	GO:0009527	plastid outer membrane	2/779	24/25186	2.69	0.169109869977615	0.369455525273836	TsA09G016280.1/TsA09G016290.1
	GO:0000785	chromatin	4/779	73/25186	1.77	0.189542390480138	0.399036611537132	TsA08G004800.1/TsA10G013590.1/TsB08G006070.1/TsB10G005290.1
	GO:0019005	SCF ubiquitin ligase complex	4/779	73/25186	1.77	0.189542390480138	0.399036611537132	TsA02G006760.1/TsA02G008120.1/TsA04G007020.1/TsB04G008360.1
	GO:0031463	Cul3-RING ubiquitin ligase complex	2/779	27/25186	2.39	0.20285856554173	0.410102952231442	TsA02G006760.1/TsA02G008120.1
	GO:0035327	transcriptionally active chromatin	2/779	27/25186	2.39	0.20285856554173	0.410102952231442	TsA08G004800.1/TsB08G006070.1
	GO:0031974	membrane-enclosed lumen	15/779	384/25186	1.26	0.21250789342902	0.410102952231442	TsA04G015390.1/TsA04G017170.1/TsA04G018450.1/TsA05G003750.1/TsA05G003890.1/TsA05G004560.1/TsA08G004800.1/TsA10G013590.1/TsA12G006150.1/Tsatg002060lG000010.1/TsB04G013260.1/TsB08G006070.1/TsB10G005290.1/TsB12G000830.1/TsB12G001190.1
	GO:0043233	organelle lumen	15/779	384/25186	1.26	0.21250789342902	0.410102952231442	TsA04G015390.1/TsA04G017170.1/TsA04G018450.1/TsA05G003750.1/TsA05G003890.1/TsA05G004560.1/TsA08G004800.1/TsA10G013590.1/TsA12G006150.1/Tsatg002060lG000010.1/TsB04G013260.1/TsB08G006070.1/TsB10G005290.1/TsB12G000830.1/TsB12G001190.1
	GO:0070013	intracellular organelle lumen	15/779	384/25186	1.26	0.21250789342902	0.410102952231442	TsA04G015390.1/TsA04G017170.1/TsA04G018450.1/TsA05G003750.1/TsA05G003890.1/TsA05G004560.1/TsA08G004800.1/TsA10G013590.1/TsA12G006150.1/Tsatg002060lG000010.1/TsB04G013260.1/TsB08G006070.1/TsB10G005290.1/TsB12G000830.1/TsB12G001190.1
	GO:0019773	proteasome core complex, alpha-subunit complex	2/779	30/25186	2.16	0.237265169820449	0.44310982479201	TsA13G005540.1/TsB13G005940.1
	GO:0031968	organelle outer membrane	2/779	30/25186	2.16	0.237265169820449	0.44310982479201	TsA09G016280.1/TsA09G016290.1
	GO:0009707	chloroplast outer membrane	2/779	31/25186	2.09	0.24881073286189	0.457296250873984	TsA09G016280.1/TsA09G016290.1
	GO:0009521	photosystem	1/779	10/25186	3.23	0.2696563650932	0.484425460404034	Tsptg000978lG000010.1
	GO:0030014	CCR4-NOT complex	2/779	33/25186	1.96	0.271938837999537	0.484425460404034	TsA07G018110.1/TsB07G009520.1
	GO:0005770	late endosome	2/779	34/25186	1.9	0.283498028052109	0.490438497655986	Tsatg000011lG000040.1/Tsptg002541lG000030.1
	GO:0031982	vesicle	5/779	115/25186	1.41	0.283785548870941	0.490438497655986	TsA05G000610.1/TsA05G002360.1/Tsatg000011lG000040.1/TsB05G019990.1/Tsptg002541lG000030.1
	GO:0005759	mitochondrial matrix	3/779	61/25186	1.59	0.292141027951646	0.497453762765961	TsA01G005100.1/Tsatg002047lG000010.1/TsB01G013940.1
	GO:0070469	respirasome	3/779	62/25186	1.56	0.300633475439586	0.504495534681227	TsA02G002290.1/TsA02G003050.1/TsB02G001370.1
	GO:0030173	integral component of Golgi membrane	1/779	12/25186	2.69	0.314154820688934	0.519654590613274	TsA02G021140.1
	GO:0019866	organelle inner membrane	4/779	94/25186	1.38	0.331634116745059	0.535456860812523	TsA03G008310.1/TsA03G010260.1/TsA09G016280.1/TsA09G016290.1
	GO:0000790	nuclear chromatin	2/779	39/25186	1.66	0.34083967720297	0.535456860812523	TsA08G004800.1/TsB08G006070.1
	GO:0042025	host cell nucleus	10/779	275/25186	1.18	0.346358758019819	0.535456860812523	TsA04G001740.1/TsA06G003450.1/TsA06G003660.1/TsA08G006350.1/TsA09G019950.1/TsA09G021570.1/TsB04G002640.1/TsB06G002430.1/TsB08G007600.1/TsB09G009980.1
	GO:0009532	plastid stroma	16/779	460/25186	1.12	0.351343582955059	0.535456860812523	TsA03G021750.1/TsA03G021940.1/TsA10G013520.1/TsB02G018710.1/TsB02G020780.1/TsB02G022090.1/TsB05G000030.1/Tsptg000472lG000010.1/Tsptg000655lG000010.1/Tsptg000680lG000010.1/Tsptg000978lG000010.1/Tsptg001290lG000010.1/Tsptg001424lG000030.1/Tsptg001601lG000020.1/Tsptg001633lG000010.1/Tsptg001891lG000010.1
	GO:0009706	chloroplast inner membrane	2/779	41/25186	1.58	0.363403698448754	0.535456860812523	TsA03G008310.1/TsA03G010260.1
	GO:0044455	obsolete mitochondrial membrane part	2/779	41/25186	1.58	0.363403698448754	0.535456860812523	TsA09G016280.1/TsA09G016290.1
	GO:0098800	inner mitochondrial membrane protein complex	2/779	41/25186	1.58	0.363403698448754	0.535456860812523	TsA09G016280.1/TsA09G016290.1
	GO:0044427	obsolete chromosomal part	4/779	99/25186	1.31	0.366884454436582	0.535456860812523	TsA08G004800.1/TsA10G013590.1/TsB08G006070.1/TsB10G005290.1
	GO:0005774	vacuolar membrane	5/779	129/25186	1.25	0.369132063413727	0.535456860812523	TsA02G002710.1/TsA02G003730.1/TsB02G018710.1/TsB02G020780.1/TsB02G022090.1
	GO:0019867	outer membrane	2/779	42/25186	1.54	0.374576413086578	0.535456860812523	TsA09G016280.1/TsA09G016290.1
	GO:0098798	mitochondrial protein complex	2/779	42/25186	1.54	0.374576413086578	0.535456860812523	TsA09G016280.1/TsA09G016290.1
	GO:0030312	external encapsulating structure	4/779	103/25186	1.26	0.395022446981628	0.55337972892219	TsA05G001300.1/TsA05G004690.1/TsA05G005190.1/TsA05G005990.1
	GO:0009528	plastid inner membrane	2/779	44/25186	1.47	0.396672651141043	0.55337972892219	TsA03G008310.1/TsA03G010260.1
	GO:0098796	membrane protein complex	3/779	74/25186	1.31	0.40228892762615	0.55453360950973	TsA09G016280.1/TsA09G016290.1/Tsptg000978lG000010.1
	GO:0005764	lysosome	1/779	17/25186	1.9	0.413911022520428	0.563330565395494	TsA12G007810.1
	GO:0044454	obsolete nuclear chromosome part	2/779	46/25186	1.41	0.418400974480108	0.563330565395494	TsA08G004800.1/TsB08G006070.1
	GO:0044428	obsolete nuclear part	15/779	451/25186	1.08	0.42402179535237	0.5643363277527	TsA04G015390.1/TsA04G017170.1/TsA04G018450.1/TsA05G003750.1/TsA05G003890.1/TsA05G004560.1/TsA08G004800.1/TsA10G013590.1/TsA12G006150.1/Tsatg002060lG000010.1/TsB04G013260.1/TsB08G006070.1/TsB10G005290.1/TsB12G000830.1/TsB12G001190.1
	GO:0009579	thylakoid	6/779	175/25186	1.11	0.457414793475939	0.599629601982834	TsB02G018710.1/TsB02G020780.1/TsB02G022090.1/Tsptg000451lG000140.1/Tsptg000978lG000010.1/Tsptg001117lG000030.1
	GO:0031967	organelle envelope	9/779	272/25186	1.07	0.466075736086657	0.599629601982834	TsA03G008310.1/TsA03G010260.1/TsA03G021750.1/TsA03G021940.1/TsA09G016280.1/TsA09G016290.1/TsB02G018710.1/TsB02G020780.1/TsB02G022090.1
	GO:0031975	envelope	9/779	272/25186	1.07	0.466075736086657	0.599629601982834	TsA03G008310.1/TsA03G010260.1/TsA03G021750.1/TsA03G021940.1/TsA09G016280.1/TsA09G016290.1/TsB02G018710.1/TsB02G020780.1/TsB02G022090.1
	GO:0044429	obsolete mitochondrial part	2/779	52/25186	1.24	0.481035703653598	0.612075504938065	TsA09G016280.1/TsA09G016290.1
	GO:0000228	nuclear chromosome	2/779	53/25186	1.22	0.49106781955342	0.618048743145037	TsA08G004800.1/TsB08G006070.1
	GO:0120025	plasma membrane bounded cell projection	2/779	54/25186	1.2	0.500976748197168	0.623740150556745	TsA13G013160.1/TsA13G013600.1
	GO:0005740	mitochondrial envelope	2/779	55/25186	1.18	0.51076050556911	0.629156277856686	TsA09G016280.1/TsA09G016290.1
	GO:0005783	endoplasmic reticulum	8/779	252/25186	1.03	0.520323465787379	0.634189265779631	TsA02G021140.1/TsA07G004520.1/TsA07G005430.1/TsA07G007420.1/TsA07G010820.1/TsA07G011730.1/TsB07G002080.1/TsB07G004430.1
	GO:0042995	cell projection	2/779	58/25186	1.11	0.539344434838265	0.650525085879486	TsA13G013160.1/TsA13G013600.1
	GO:0005768	endosome	3/779	98/25186	0.99	0.587781090989552	0.701637764610425	TsA11G003370.1/Tsatg000011lG000040.1/Tsptg002541lG000030.1
	GO:0005615	extracellular space	1/779	32/25186	1.01	0.634326694841268	0.749473001423624	TsA12G007810.1
	GO:0009575	chromoplast stroma	8/779	281/25186	0.92	0.643239456738015	0.752326849985982	Tsptg000472lG000010.1/Tsptg000655lG000010.1/Tsptg000680lG000010.1/Tsptg001290lG000010.1/Tsptg001424lG000030.1/Tsptg001601lG000020.1/Tsptg001633lG000010.1/Tsptg001891lG000010.1
	GO:0009509	chromoplast	8/779	283/25186	0.91	0.651036198339471	0.753831387550966	Tsptg000472lG000010.1/Tsptg000655lG000010.1/Tsptg000680lG000010.1/Tsptg001290lG000010.1/Tsptg001424lG000030.1/Tsptg001601lG000020.1/Tsptg001633lG000010.1/Tsptg001891lG000010.1
	GO:0031461	cullin-RING ubiquitin ligase complex	4/779	154/25186	0.84	0.705234761405209	0.807623234919362	TsA02G006760.1/TsA02G008120.1/TsA04G007020.1/TsB04G008360.1
	GO:0055044	symplast	4/779	156/25186	0.83	0.714706889512231	0.807623234919362	TsA03G015130.1/TsA03G020080.1/TsA07G001140.1/TsB11G012340.1
	GO:0031966	mitochondrial membrane	2/779	81/25186	0.8	0.719109931390123	0.807623234919362	TsA09G016280.1/TsA09G016290.1
	GO:0005681	spliceosomal complex	2/779	82/25186	0.79	0.725392505545754	0.807623234919362	TsA04G015880.1/TsA04G016670.1
	GO:0005911	cell-cell junction	4/779	164/25186	0.79	0.750352812666744	0.827456735772851	TsA03G015130.1/TsA03G020080.1/TsA07G001140.1/TsB11G012340.1
	GO:0030054	cell junction	4/779	171/25186	0.76	0.778653418784626	0.850564807013991	TsA03G015130.1/TsA03G020080.1/TsA07G001140.1/TsB11G012340.1
	GO:0000786	nucleosome	2/779	98/25186	0.66	0.810667787331288	0.853540550903683	TsA04G001740.1/TsB04G002640.1
	GO:0005694	chromosome	4/779	183/25186	0.71	0.821189300237327	0.853540550903683	TsA08G004800.1/TsA10G013590.1/TsB08G006070.1/TsB10G005290.1
	GO:0009506	plasmodesma	4/779	183/25186	0.71	0.821189300237327	0.853540550903683	TsA03G015130.1/TsA03G020080.1/TsA07G001140.1/TsB11G012340.1
	GO:0097708	intracellular vesicle	2/779	101/25186	0.64	0.82374746047109	0.853540550903683	Tsatg000011lG000040.1/Tsptg002541lG000030.1
	GO:0031984	organelle subcompartment	4/779	184/25186	0.7	0.824408915100554	0.853540550903683	TsA07G010820.1/TsA07G011730.1/TsB07G004430.1/Tsptg000978lG000010.1
	GO:0000151	ubiquitin ligase complex	4/779	191/25186	0.68	0.845624348466493	0.853540550903683	TsA02G006760.1/TsA02G008120.1/TsA04G007020.1/TsB04G008360.1
	GO:0031410	cytoplasmic vesicle	2/779	107/25186	0.6	0.847495526096623	0.853540550903683	Tsatg000011lG000040.1/Tsptg002541lG000030.1
	GO:0043228	non-membrane-bounded organelle	10/779	429/25186	0.75	0.857478198669672	0.853540550903683	TsA05G013990.1/TsA08G004800.1/TsA10G013590.1/TsA12G006150.1/Tsatg002060lG000010.1/TsB05G000020.1/TsB08G006070.1/TsB10G005290.1/TsB12G000830.1/TsB12G001190.1
	GO:0043232	intracellular non-membrane-bounded organelle	10/779	429/25186	0.75	0.857478198669672	0.853540550903683	TsA05G013990.1/TsA08G004800.1/TsA10G013590.1/TsA12G006150.1/Tsatg002060lG000010.1/TsB05G000020.1/TsB08G006070.1/TsB10G005290.1/TsB12G000830.1/TsB12G001190.1
	GO:0005887	integral component of plasma membrane	1/779	62/25186	0.52	0.857773647146851	0.853540550903683	TsB11G012340.1
	GO:0031226	intrinsic component of plasma membrane	1/779	67/25186	0.48	0.878499095141208	0.853540550903683	TsB11G012340.1
	GO:0005618	cell wall	6/779	305/25186	0.64	0.912966120300228	0.853540550903683	TsA05G001300.1/TsA05G004690.1/TsA05G005190.1/TsA05G005990.1/TsA11G001500.1/TsB11G002250.1
	GO:1902494	catalytic complex	6/779	305/25186	0.64	0.912966120300228	0.853540550903683	TsA02G006760.1/TsA02G008120.1/TsA04G007020.1/TsA08G004800.1/TsB04G008360.1/TsB08G006070.1
	GO:1990234	transferase complex	4/779	227/25186	0.57	0.923456516545671	0.853540550903683	TsA02G006760.1/TsA02G008120.1/TsA04G007020.1/TsB04G008360.1
	GO:0005794	Golgi apparatus	4/779	235/25186	0.55	0.935022246913106	0.853540550903683	TsA07G004520.1/TsA07G005430.1/TsA07G007420.1/TsB07G002080.1
	GO:0005743	mitochondrial inner membrane	2/779	148/25186	0.44	0.945749406320105	0.853540550903683	TsA09G016280.1/TsA09G016290.1
	GO:0012505	endomembrane system	7/779	374/25186	0.61	0.945885295989609	0.853540550903683	TsA07G010820.1/TsA07G011730.1/Tsatg000011lG000040.1/Tsatg000895lG000010.1/TsB07G004430.1/TsB11G006580.1/Tsptg002541lG000030.1
	GO:0005730	nucleolus	4/779	255/25186	0.51	0.957325132399257	0.853540550903683	TsA12G006150.1/Tsatg002060lG000010.1/TsB12G000830.1/TsB12G001190.1
	GO:0055035	plastid thylakoid membrane	1/779	108/25186	0.3	0.966644103555639	0.853540550903683	Tsptg000978lG000010.1
	GO:0034357	photosynthetic membrane	1/779	113/25186	0.29	0.971513140130059	0.853540550903683	Tsptg000978lG000010.1
	GO:0005856	cytoskeleton	2/779	175/25186	0.37	0.973394810707312	0.853540550903683	TsA05G013990.1/TsB05G000020.1
	GO:0048046	apoplast	4/779	281/25186	0.46	0.975802993843262	0.853540550903683	TsA09G006110.1/TsA11G001500.1/TsB09G005910.1/TsB11G002250.1
	GO:0044436	obsolete thylakoid part	1/779	119/25186	0.27	0.976428207701304	0.853540550903683	Tsptg000978lG000010.1
	GO:0031976	plastid thylakoid	1/779	126/25186	0.26	0.981102398501674	0.853540550903683	Tsptg000978lG000010.1
	GO:0009534	chloroplast thylakoid	1/779	130/25186	0.25	0.983344972293982	0.853540550903683	Tsptg000978lG000010.1
	GO:0005789	endoplasmic reticulum membrane	3/779	261/25186	0.37	0.988249011518882	0.853540550903683	TsA07G010820.1/TsA07G011730.1/TsB07G004430.1
	GO:0005874	microtubule	2/779	218/25186	0.3	0.991748508858695	0.853540550903683	TsA04G006350.1/TsB04G007350.1
	GO:0031361	integral component of thylakoid membrane	2/779	230/25186	0.28	0.994085307525381	0.853540550903683	Tsptg001771lG000010.1/Tsptg002396lG000020.1
	GO:0045261	proton-transporting ATP synthase complex, cataly..|proton-transporting ATP synthase complex, catalytic core F(1)	3/779	296/25186	0.33	0.995150687758157	0.853540550903683	Tsptg000445lG000020.1/Tsptg001696lG000060.1/Tsptg001882lG000040.1
Molecular Function	GO:0004523	RNA-DNA hybrid ribonuclease activity	65/1219	482/35191	3.89	7.59845e-07	0.000107978	TsA01G001820.1/TsA01G004240.1/TsA01G008170.1/TsA02G002750.1/TsA02G003770.1/TsA02G009750.1/TsA02G011470.1/TsA04G009100.1/TsA04G018530.1/TsA04G018640.1/TsA05G019270.1/TsA05G024450.1/TsA05G028070.1/TsA06G006300.1/TsA08G007740.1/TsA09G002450.1/TsA09G005460.1/TsA09G006400.1/TsA09G006720.1/TsA09G009450.1/TsA09G009690.1/TsA09G010290.1/TsA10G016360.1/TsA10G016840.1/TsA10G016970.1/TsA10G017530.1/TsA10G018…
	GO:0001067	regulatory region nucleic acid binding	20/1219	112/35191	5.16	167875	1.1928e+07	TsA05G001110.1/TsA05G003710.1/TsA05G003720.1/TsA05G003930.1/TsA05G003940.1/TsA05G004510.1/TsA05G004520.1/TsA10G013590.1/TsA11G007660.1/TsA11G007670.1/TsA12G006150.1/TsA13G013160.1/TsA13G013600.1/Tsatg002060lG000010.1/TsB05G020430.1/TsB10G005290.1/TsB11G006860.1/TsB11G009070.1/TsB12G000830.1/TsB12G001190.1
	GO:0044212	transcription regulatory region sequence-specifi..|transcription regulatory region sequence-specific DNA binding	20/1219	120/35191	4.81	583027	2.76171e+07	TsA05G001110.1/TsA05G003710.1/TsA05G003720.1/TsA05G003930.1/TsA05G003940.1/TsA05G004510.1/TsA05G004520.1/TsA10G013590.1/TsA11G007660.1/TsA11G007670.1/TsA12G006150.1/TsA13G013160.1/TsA13G013600.1/Tsatg002060lG000010.1/TsB05G020430.1/TsB10G005290.1/TsB11G006860.1/TsB11G009070.1/TsB12G000830.1/TsB12G001190.1
	GO:0000987	cis-regulatory region sequence-specific DNA bind..|cis-regulatory region sequence-specific DNA binding	9/1219	24/35191	10.83	5.69893e+06	2.02462e+08	TsA07G001200.1/TsA07G015020.1/TsA08G008710.1/TsB07G000720.1/TsB07G000750.1/TsB07G000800.1/TsB07G000820.1/TsB07G000890.1/TsB08G010350.1
	GO:0016301	kinase activity	32/1219	370/35191	2.5	2.40681e+08	6.84042e+09	TsA01G012350.1/TsA01G012620.1/TsA01G013270.1/TsA07G021440.1/TsA07G021470.1/TsA08G001560.1/TsA09G007260.1/TsA11G006430.1/TsA11G006440.1/TsA11G006450.1/TsA11G006680.1/TsA11G006690.1/TsA11G006800.1/TsA11G006810.1/TsA13G001380.1/TsA13G002850.1/Tsatg000624lG000020.1/TsB01G018820.1/TsB02G002070.1/TsB06G015680.1/TsB06G016290.1/TsB08G002300.1/TsB08G002370.1/TsB08G002960.1/TsB11G007880.1/TsB11G008130.1/Ts…
	GO:0005516	calmodulin binding	15/1219	113/35191	3.83	8.61161e+08	0.000179819921347737	TsA03G015130.1/TsA03G020080.1/TsA05G019270.1/TsA08G001560.1/TsA11G009250.1/TsA11G009280.1/TsA11G010630.1/TsA11G011130.1/TsA11G011140.1/TsA11G011320.1/TsB08G002300.1/TsB08G002370.1/TsB08G002960.1/TsB11G012340.1/TsB11G012350.1
	GO:0031490	chromatin DNA binding	7/1219	23/35191	8.79	8.8578e+08	0.000179819921347737	TsA01G007140.1/TsA05G003750.1/TsA05G003890.1/TsA05G004560.1/TsA10G013590.1/TsB01G015750.1/TsB10G005290.1
	GO:0000981	DNA-binding transcription factor activity, RNA p..|DNA-binding transcription factor activity, RNA polymerase II-specific	10/1219	55/35191	5.25	1.69684e+09	0.000301412770103164	TsA07G001200.1/TsA07G015020.1/TsA08G008710.1/TsB07G000720.1/TsB07G000750.1/TsB07G000800.1/TsB07G000820.1/TsB07G000890.1/TsB08G010350.1/TsB11G006860.1
	GO:0019706	protein-cysteine S-palmitoyltransferase activity	12/1219	81/35191	4.28	2.20549e+09	0.000348234978222694	Tsptg000283lG000020.1/Tsptg000509lG000020.1/Tsptg000578lG000020.1/Tsptg000808lG000010.1/Tsptg000920lG000030.1/Tsptg001182lG000010.1/Tsptg001947lG000010.1/Tsptg001993lG000010.1/Tsptg002119lG000020.1/Tsptg002213lG000010.1/Tsptg002358lG000010.1/Tsptg002383lG000050.1
	GO:0043531	ADP binding	22/1219	241/35191	2.64	3.84788e+09	0.000525643009586666	TsA03G024450.1/TsA03G024460.1/TsA05G010300.1/TsA05G011110.1/TsA10G004900.1/TsA12G004280.1/TsA12G004700.1/TsA12G012880.1/TsA12G015060.1/TsA13G003530.1/TsA13G003540.1/Tsatg000643lG000030.1/Tsatg000939lG000010.1/TsB03G009420.1/TsB03G010880.1/TsB09G004750.1/TsB09G009690.1/TsB10G001190.1/TsB12G012130.1/TsB13G003970.1/TsB13G004050.1/TsB13G004070.1
	GO:0016772	transferase activity, transferring phosphorus-co..|transferase activity, transferring phosphorus-containing groups	12/1219	86/35191	4.03	4.06887e+09	0.000525643009586666	TsA01G012350.1/TsA01G012620.1/TsA01G013270.1/TsA08G001560.1/TsA09G007260.1/TsA13G001380.1/TsB01G018820.1/TsB02G002070.1/TsB08G002300.1/TsB08G002370.1/TsB08G002960.1/TsB13G001930.1
	GO:0016773	phosphotransferase activity, alcohol group as ac..|phosphotransferase activity, alcohol group as acceptor	12/1219	89/35191	3.89	5.744e+09	0.000680210650552034	TsA01G012350.1/TsA01G012620.1/TsA01G013270.1/TsA08G001560.1/TsA09G007260.1/TsA13G001380.1/TsB01G018820.1/TsB02G002070.1/TsB08G002300.1/TsB08G002370.1/TsB08G002960.1/TsB13G001930.1
	GO:0071949	FAD binding	17/1219	166/35191	2.96	6.92909e+07	0.000716640554678004	TsA01G007000.1/TsA01G007030.1/TsA01G007050.1/TsA01G007060.1/TsA03G026840.1/TsA03G026860.1/TsA08G005420.1/TsA12G007470.1/Tsatg000845lG000010.1/Tsatg001245lG000010.1/Tsatg001792lG000010.1/Tsatg001914lG000010.1/TsB01G015630.1/TsB01G015640.1/TsB01G015650.1/TsB08G006610.1/TsB12G002110.1
	GO:0016887	ATPase activity	28/1219	361/35191	2.24	7.06024e+09	0.000716640554678004	TsA01G000830.1/TsA01G006310.1/TsA02G027350.1/TsA02G030270.1/TsA04G015390.1/TsA04G017170.1/TsA04G018450.1/TsA07G001120.1/TsA07G001140.1/TsA07G002020.1/TsA07G015010.1/TsA08G002160.1/TsA08G004800.1/TsA08G008210.1/TsA12G008690.1/TsB01G006630.1/TsB01G014830.1/TsB02G018410.1/TsB04G013260.1/TsB07G000730.1/TsB07G000740.1/TsB07G000760.1/TsB07G000810.1/TsB08G003480.1/TsB08G006070.1/TsB08G009920.1/TsB11G012…
	GO:0016747	transferase activity, transferring acyl groups o..|transferase activity, transferring acyl groups other than amino-acyl groups	22/1219	268/35191	2.37	0.000182814645641807	0.00173192822186975	TsA04G006850.1/TsA07G012530.1/TsA07G013340.1/TsA08G006310.1/TsA09G010960.1/TsA09G013260.1/TsA10G003220.1/TsA10G003230.1/TsA10G004980.1/TsA12G008900.1/TsA13G009090.1/TsA13G011030.1/TsA13G011570.1/TsB04G008190.1/TsB07G005310.1/TsB10G001260.1/Tsptg002027lG000010.1/Tsptg002027lG000020.1/Tsptg002027lG000030.1/Tsptg002027lG000040.1/Tsptg002027lG000050.1/Tsptg002027lG000060.1
	GO:0017111	nucleoside-triphosphatase activity	8/1219	48/35191	4.81	0.00022289645571891	0.00197967246855611	TsA04G015390.1/TsA04G017170.1/TsA04G018450.1/TsA07G001140.1/TsA08G004800.1/TsB04G013260.1/TsB08G006070.1/TsB11G012340.1
	GO:0009931	calcium-dependent protein serine/threonine kinas..|calcium-dependent protein serine/threonine kinase activity	4/1219	10/35191	11.55	0.000254486279595559	0.00212728469011767	TsA08G001560.1/TsB08G002300.1/TsB08G002370.1/TsB08G002960.1
	GO:0005388	calcium transmembrane transporter activity, phos..|calcium transmembrane transporter activity, phosphorylative mechanism	6/1219	27/35191	6.42	0.000270251047496651	0.00213356090128935	TsA11G010630.1/TsA11G011130.1/TsA11G011140.1/TsA11G011320.1/TsB11G012340.1/TsB11G012350.1
	GO:0004721	phosphoprotein phosphatase activity	10/1219	80/35191	3.61	0.000437633060395176	0.00327315585337112	TsA03G011990.1/TsA03G012020.1/TsA03G012890.1/TsA03G013170.1/TsA03G013210.1/TsA03G013220.1/TsA03G014820.1/TsA03G014830.1/TsA03G014840.1/TsA03G014850.1
	GO:0016462	pyrophosphatase activity	8/1219	55/35191	4.2	0.000580897940502701	0.00404168133204579	TsA04G015390.1/TsA04G017170.1/TsA04G018450.1/TsA07G001140.1/TsA08G004800.1/TsB04G013260.1/TsB08G006070.1/TsB11G012340.1
	GO:0003713	transcription coactivator activity	6/1219	31/35191	5.59	0.000597270685735656	0.00404168133204579	TsA05G003750.1/TsA05G003890.1/TsA05G004560.1/TsA07G016350.1/TsA07G016920.1/TsB07G008140.1
	GO:0015078	proton transmembrane transporter activity	10/1219	84/35191	3.44	0.000648117882082164	0.00418640737230106	Tsptg000257lG000020.1/Tsptg000410lG000010.1/Tsptg000434lG000020.1/Tsptg000560lG000030.1/Tsptg000710lG000030.1/Tsptg001022lG000060.1/Tsptg001252lG000020.1/Tsptg001807lG000050.1/Tsptg002020lG000020.1/Tsptg002134lG000040.1
	GO:0043621	protein self-association	8/1219	57/35191	4.05	0.000741792823269455	0.00445275898772354	TsA04G015390.1/TsA04G017170.1/TsA04G018450.1/TsA12G012880.1/TsA12G015060.1/TsB04G013260.1/TsB11G012340.1/TsB12G012130.1
	GO:0003690	double-stranded DNA binding	14/1219	150/35191	2.69	0.000752021517926642	0.00445275898772354	TsA01G007140.1/TsA04G013840.1/TsA04G014970.1/TsA04G016260.1/TsA10G013590.1/TsA11G003470.1/TsA12G000600.1/TsA12G001800.1/TsA12G001910.1/TsA12G002980.1/TsB01G015750.1/TsB04G012350.1/TsB10G005290.1/TsB11G004170.1
	GO:0008509	anion transmembrane transporter activity	4/1219	13/35191	8.88	0.000797187284306608	0.00453138035290072	TsA02G002710.1/TsA02G003730.1/TsA09G016280.1/TsA09G016290.1
	GO:0016817	hydrolase activity, acting on acid anhydrides	8/1219	63/35191	3.67	0.00144887450154807	0.0079189497048174	TsA04G015390.1/TsA04G017170.1/TsA04G018450.1/TsA07G001140.1/TsA08G004800.1/TsB04G013260.1/TsB08G006070.1/TsB11G012340.1
	GO:0016818	hydrolase activity, acting on acid anhydrides, i..|hydrolase activity, acting on acid anhydrides, in phosphorus-containing anhydrides	8/1219	66/35191	3.5	0.00196193093878827	0.0103259523094119	TsA04G015390.1/TsA04G017170.1/TsA04G018450.1/TsA07G001140.1/TsA08G004800.1/TsB04G013260.1/TsB08G006070.1/TsB11G012340.1
	GO:0005215	transporter activity	8/1219	67/35191	3.45	0.00216150272600066	0.0109700326319582	TsA02G002710.1/TsA02G003730.1/TsA03G024720.1/TsA07G001140.1/TsA09G016280.1/TsA09G016290.1/TsB03G009680.1/TsB11G012340.1
	GO:0016702	oxidoreductase activity, acting on single donors..|oxidoreductase activity, acting on single donors with incorporation of molecular oxygen, incorporation of two atoms of oxygen	7/1219	54/35191	3.74	0.00251613840270937	0.0123295348227138	TsA02G011500.1/TsA11G006170.1/Tsatg000637lG000010.1/TsB02G005530.1/TsB02G006750.1/TsB11G007040.1/TsB11G007530.1
	GO:0005509	calcium ion binding	29/1219	478/35191	1.75	0.00277158924165905	0.013128580618385	TsA01G012350.1/TsA01G012590.1/TsA01G013280.1/TsA01G015400.1/TsA02G024240.1/TsA02G024810.1/TsA04G018070.1/TsA04G019390.1/TsA05G027170.1/TsA06G012330.1/TsA06G013520.1/TsA07G014480.1/TsA07G024190.1/TsA07G025760.1/TsA09G000520.1/TsA09G000560.1/TsA09G003730.1/TsB02G016790.1/TsB04G014210.1/TsB04G015150.1/TsB05G017130.1/TsB06G013430.1/TsB09G000220.1/TsB09G000270.1/TsB09G000290.1/TsB09G000300.1/TsB09G003…
	GO:0005315	inorganic phosphate transmembrane transporter ac..|inorganic phosphate transmembrane transporter activity	4/1219	18/35191	6.42	0.00297139079584667	0.0136209764835076	TsA04G009630.1/TsA04G010680.1/TsA04G011950.1/TsB04G011160.1
	GO:0003678	DNA helicase activity	15/1219	196/35191	2.21	0.00358594569594815	0.0159244298997697	TsA01G007860.1/TsA02G019530.1/TsA02G020430.1/TsA02G021180.1/TsA04G014690.1/TsA05G009940.1/TsA09G006630.1/Tsatg000748lG000010.1/Tsatg001288lG000050.1/Tsatg001336lG000010.1/Tsatg001529lG000010.1/Tsatg001529lG000020.1/Tsatg001561lG000050.1/TsB02G014930.1/TsB04G005520.1
	GO:0042277	peptide binding	5/1219	32/35191	4.51	0.00457342637433826	0.0196941805593514	TsA13G001380.1/TsB02G018710.1/TsB02G020780.1/TsB02G022090.1/TsB13G001930.1
	GO:0008137	NADH dehydrogenase (ubiquinone) activity	8/1219	79/35191	2.92	0.00601933654218179	0.0251582177459611	Tsptg000265lG000050.1/Tsptg000790lG000020.1/Tsptg000842lG000030.1/Tsptg000922lG000010.1/Tsptg001397lG000010.1/Tsptg001811lG000010.1/Tsptg002189lG000020.1/Tsptg002395lG000030.1
	GO:0015075	ion transmembrane transporter activity	5/1219	35/35191	4.12	0.00676986263046494	0.0267231419623616	TsA02G002710.1/TsA02G003730.1/TsA09G016280.1/TsA09G016290.1/TsB11G012340.1
	GO:0015318	inorganic molecular entity transmembrane transpo..|inorganic molecular entity transmembrane transporter activity	5/1219	35/35191	4.12	0.00676986263046494	0.0267231419623616	TsA02G002710.1/TsA02G003730.1/TsA09G016280.1/TsA09G016290.1/TsB11G012340.1
	GO:0004177	aminopeptidase activity	4/1219	24/35191	4.81	0.00875188184012664	0.0333024361968899	TsA02G016540.1/TsA04G006790.1/TsB02G013390.1/TsB04G008140.1
	GO:0050474	(S)-norcoclaurine synthase activity	3/1219	13/35191	6.66	0.00913966860070201	0.0333024361968899	TsB08G003450.1/TsB08G004470.1/TsB08G004550.1
	GO:1900750	oligopeptide binding	3/1219	13/35191	6.66	0.00913966860070201	0.0333024361968899	TsB02G018710.1/TsB02G020780.1/TsB02G022090.1
	GO:0042910	xenobiotic transmembrane transporter activity	8/1219	87/35191	2.65	0.0106049420946261	0.0376754521782768	TsA06G001460.1/TsA06G001970.1/TsA10G022070.1/TsA10G023000.1/Tsatg001199lG000020.1/TsB06G001600.1/TsB10G016280.1/TsB10G016590.1
	GO:0032041	NAD-dependent histone deacetylase activity (H3-K..|NAD-dependent histone deacetylase activity (H3-K14 specific)	3/1219	14/35191	6.19	0.0113362430387606	0.03929121464012	TsA04G009500.1/TsA04G010790.1/TsA04G011830.1
	GO:0033218	amide binding	5/1219	41/35191	3.52	0.0131871697826171	0.0446027298603744	TsA13G001380.1/TsB02G018710.1/TsB02G020780.1/TsB02G022090.1/TsB13G001930.1
	GO:0016308	1-phosphatidylinositol-4-phosphate 5-kinase acti..|1-phosphatidylinositol-4-phosphate 5-kinase activity	3/1219	15/35191	5.77	0.0138103267271381	0.0446027298603744	TsA02G004220.1/TsA02G004270.1/TsB02G002070.1
	GO:0072341	modified amino acid binding	3/1219	15/35191	5.77	0.0138103267271381	0.0446027298603744	TsB02G018710.1/TsB02G020780.1/TsB02G022090.1
	GO:0004867	serine-type endopeptidase inhibitor activity	5/1219	43/35191	3.36	0.0160104749237331	0.0505593944959993	TsA04G006220.1/TsA04G006380.1/TsB04G006820.1/TsB04G007920.1/TsB04G007930.1
	GO:0030544	Hsp70 protein binding	3/1219	16/35191	5.41	0.0165663540684625	0.0511775240101243	TsA07G010820.1/TsA07G011730.1/TsB07G004430.1
	GO:0016741	transferase activity, transferring one-carbon gr..|transferase activity, transferring one-carbon groups	3/1219	17/35191	5.09	0.0196072128759446	0.0592827265006163	TsA02G027850.1/TsB02G018010.1/TsB10G009120.1
	GO:0004527	exonuclease activity	6/1219	63/35191	2.75	0.0216906258844258	0.0639038376556275	TsA06G003860.1/TsA12G014450.1/Tsatg000825lG000040.1/TsB06G000930.1/TsB07G002620.1/Tsptg002583lG000010.1
	GO:0016758	transferase activity, transferring hexosyl groups	5/1219	47/35191	3.07	0.022801654304129	0.0639038376556275	TsA02G008810.1/TsA02G016360.1/TsB02G004170.1/TsB02G013210.1/TsB13G008750.1
	GO:0003872	6-phosphofructokinase activity	3/1219	18/35191	4.81	0.0229343772919641	0.0639038376556275	TsA12G012150.1/TsB12G009610.1/TsB12G009820.1
	GO:0043295	glutathione binding	3/1219	18/35191	4.81	0.0229343772919641	0.0639038376556275	TsB02G018710.1/TsB02G020780.1/TsB02G022090.1
	GO:0140096	catalytic activity, acting on a protein	22/1219	403/35191	1.58	0.0250968926292606	0.0685846256062791	TsA01G012350.1/TsA01G012620.1/TsA01G013270.1/TsA05G001300.1/TsA05G004690.1/TsA05G005190.1/TsA05G005990.1/TsA08G001560.1/TsA09G007260.1/TsA10G013590.1/TsA12G007860.1/TsA13G001380.1/TsA13G008730.1/TsA13G010680.1/Tsatg001210lG000010.1/TsB01G018820.1/TsB08G002300.1/TsB08G002370.1/TsB08G002960.1/TsB10G005290.1/TsB12G002580.1/TsB13G001930.1
	GO:0004124	cysteine synthase activity	3/1219	19/35191	4.56	0.0265480322925078	0.069222113737167	TsA13G008550.1/TsA13G010480.1/TsB13G008880.1
	GO:0015297	antiporter activity	8/1219	103/35191	2.24	0.0267915217982739	0.069222113737167	TsA06G001460.1/TsA06G001970.1/TsA10G022070.1/TsA10G023000.1/Tsatg001199lG000020.1/TsB06G001600.1/TsB10G016280.1/TsB10G016590.1
	GO:0030247	polysaccharide binding	8/1219	103/35191	2.24	0.0267915217982739	0.069222113737167	TsA01G012350.1/TsA01G012590.1/TsA01G013280.1/TsA02G008660.1/TsA04G003280.1/TsA08G008360.1/TsB02G004050.1/TsB08G010060.1
	GO:0061659	ubiquitin-like protein ligase activity	9/1219	124/35191	2.1	0.028748122793453	0.0713385200615084	TsA05G001300.1/TsA05G004690.1/TsA05G005190.1/TsA05G005990.1/TsA12G007860.1/TsA13G008730.1/TsA13G010680.1/Tsatg001210lG000010.1/TsB12G002580.1
	GO:0003680	AT DNA binding	5/1219	50/35191	2.89	0.0289587945366071	0.0713385200615084	TsA01G007140.1/TsA05G026650.1/TsA05G027430.1/TsB01G015750.1/TsB05G016630.1
	GO:0019829	ATPase-coupled cation transmembrane transporter ..|ATPase-coupled cation transmembrane transporter activity	4/1219	34/35191	3.4	0.0291166848547342	0.0713385200615084	TsA11G010630.1/TsA11G011140.1/TsA11G011320.1/TsB11G012340.1
	GO:0003964	RNA-directed DNA polymerase activity	9/1219	125/35191	2.08	0.0300646034553992	0.0724125150130043	TsA02G011470.1/TsA10G016840.1/TsA10G018750.1/TsB03G004770.1/TsB08G007940.1/TsB12G000810.1/TsB12G006620.1/TsB13G006840.1/Tsptg002523lG000020.1
	GO:1901681	sulfur compound binding	3/1219	22/35191	3.94	0.0390928483983522	0.0925883251539921	TsB02G018710.1/TsB02G020780.1/TsB02G022090.1
	GO:0042626	ATPase-coupled transmembrane transporter activity	9/1219	133/35191	1.95	0.0421335095500038	0.0972179543340275	TsA01G000830.1/TsA02G027350.1/TsA02G030270.1/TsA07G001140.1/TsA08G002160.1/TsB01G006630.1/TsB02G018410.1/TsB08G003480.1/TsB11G012340.1
	GO:0016831	carboxy-lyase activity	3/1219	23/35191	3.77	0.0438324564123041	0.0972179543340275	TsA10G015880.1/Tsatg001609lG000020.1/TsB10G007560.1
	GO:0003997	acyl-CoA oxidase activity	2/1219	10/35191	5.77	0.0448556011173797	0.0972179543340275	TsA08G005420.1/TsB08G006610.1
	GO:0004665	prephenate dehydrogenase (NADP+) activity	2/1219	10/35191	5.77	0.0448556011173797	0.0972179543340275	TsA12G007630.1/TsB12G002360.1
	GO:0008977	prephenate dehydrogenase (NAD+) activity	2/1219	10/35191	5.77	0.0448556011173797	0.0972179543340275	TsA12G007630.1/TsB12G002360.1
	GO:0030570	pectate lyase activity	4/1219	39/35191	2.96	0.0451523387906928	0.0972179543340275	TsA04G012460.1/TsA04G012780.1/TsA04G013060.1/TsB04G011700.1
	GO:0010333	terpene synthase activity	5/1219	57/35191	2.53	0.0471002887687036	0.0990455995706908	TsA10G012520.1/TsA10G012530.1/TsA10G012930.1/TsB10G004680.1/TsB10G004690.1
	GO:0003682	chromatin binding	9/1219	136/35191	1.91	0.0473951535723454	0.0990455995706908	TsA01G007140.1/TsA05G003750.1/TsA05G003890.1/TsA05G004560.1/TsA08G004800.1/TsA10G013590.1/TsB01G015750.1/TsB08G006070.1/TsB10G005290.1
	GO:0005342	organic acid transmembrane transporter activity	2/1219	11/35191	5.25	0.0535895754515664	0.102910280027901	TsA09G016280.1/TsA09G016290.1
	GO:0005375	copper ion transmembrane transporter activity	2/1219	11/35191	5.25	0.0535895754515664	0.102910280027901	TsA05G015250.1/TsA05G018850.1
	GO:0008514	organic anion transmembrane transporter activity	2/1219	11/35191	5.25	0.0535895754515664	0.102910280027901	TsA09G016280.1/TsA09G016290.1
	GO:0017069	snRNA binding	2/1219	11/35191	5.25	0.0535895754515664	0.102910280027901	TsA02G027850.1/TsB02G018010.1
	GO:0031491	nucleosome binding	2/1219	11/35191	5.25	0.0535895754515664	0.102910280027901	TsA08G004800.1/TsB08G006070.1
	GO:0046943	carboxylic acid transmembrane transporter activity	2/1219	11/35191	5.25	0.0535895754515664	0.102910280027901	TsA09G016280.1/TsA09G016290.1
	GO:0016651	oxidoreductase activity, acting on NAD(P)H	6/1219	79/35191	2.19	0.0562016617998126	0.106487359199645	Tsptg001016lG000010.1/Tsptg001294lG000010.1/Tsptg001421lG000010.1/Tsptg001556lG000020.1/Tsptg001889lG000010.1/Tsptg002436lG000010.1
	GO:0008194	UDP-glycosyltransferase activity	16/1219	302/35191	1.53	0.0623976068752126	0.111667371668806	TsA02G002140.1/TsA02G002900.1/TsA02G008810.1/TsA02G012400.1/TsA02G016360.1/TsA05G019270.1/TsA08G005510.1/TsA13G008430.1/TsA13G010350.1/TsB02G001210.1/TsB02G004170.1/TsB02G007650.1/TsB02G007670.1/TsB02G013210.1/TsB08G006690.1/TsB13G008750.1
	GO:0004310	farnesyl-diphosphate farnesyltransferase activity	2/1219	12/35191	4.81	0.0628645944209575	0.111667371668806	TsA09G002590.1/TsB09G002240.1
	GO:0008661	1-deoxy-D-xylulose-5-phosphate synthase activity	2/1219	12/35191	4.81	0.0628645944209575	0.111667371668806	TsA03G022140.1/TsA03G022150.1
	GO:0032454	histone demethylase activity (H3-K9 specific)	2/1219	12/35191	4.81	0.0628645944209575	0.111667371668806	TsA10G013590.1/TsB10G005290.1
	GO:0051996	squalene synthase activity	2/1219	12/35191	4.81	0.0628645944209575	0.111667371668806	TsA09G002590.1/TsB09G002240.1
	GO:0004356	glutamate-ammonia ligase activity	2/1219	13/35191	4.44	0.0726327627519131	0.121429386644065	TsA01G013380.1/TsB01G018900.1
	GO:0004535	poly(A)-specific ribonuclease activity	2/1219	13/35191	4.44	0.0726327627519131	0.121429386644065	TsA07G018110.1/TsB07G009520.1
	GO:0008649	rRNA methyltransferase activity	2/1219	13/35191	4.44	0.0726327627519131	0.121429386644065	TsA02G027850.1/TsB02G018010.1
	GO:0015399	primary active transmembrane transporter activity	2/1219	13/35191	4.44	0.0726327627519131	0.121429386644065	TsA07G001140.1/TsB11G012340.1
	GO:0043492	ATPase activity, coupled to movement of substances	2/1219	13/35191	4.44	0.0726327627519131	0.121429386644065	TsA07G001140.1/TsB11G012340.1
	GO:0030695	GTPase regulator activity	4/1219	46/35191	2.51	0.0743572328678564	0.122866908655577	TsA04G001390.1/Tsatg000895lG000010.1/TsB04G002270.1/TsB11G006580.1
	GO:0004888	transmembrane signaling receptor activity	2/1219	14/35191	4.12	0.0828488493707719	0.130813972690692	TsA13G001380.1/TsB13G001930.1
	GO:0022804	active transmembrane transporter activity	2/1219	14/35191	4.12	0.0828488493707719	0.130813972690692	TsA07G001140.1/TsB11G012340.1
	GO:0032451	demethylase activity	2/1219	14/35191	4.12	0.0828488493707719	0.130813972690692	TsA10G013590.1/TsB10G005290.1
	GO:0032452	histone demethylase activity	2/1219	14/35191	4.12	0.0828488493707719	0.130813972690692	TsA10G013590.1/TsB10G005290.1
	GO:0060589	nucleoside-triphosphatase regulator activity	4/1219	49/35191	2.36	0.0891919305648382	0.139281788620626	TsA04G001390.1/Tsatg000895lG000010.1/TsB04G002270.1/TsB11G006580.1
	GO:0044877	protein-containing complex binding	5/1219	69/35191	2.09	0.0908756820620234	0.140368616457359	TsA03G000120.1/TsA08G004800.1/TsB02G002070.1/TsB03G000340.1/TsB08G006070.1
	GO:1990837	sequence-specific double-stranded DNA binding	4/1219	50/35191	2.31	0.0944295945672931	0.144289703073962	TsA01G007140.1/TsA10G013590.1/TsB01G015750.1/TsB10G005290.1
	GO:0043424	protein histidine kinase binding	2/1219	16/35191	3.61	0.104456418615037	0.157552622461693	Tsatg000313lG000030.1/TsB05G013370.1
	GO:0015299	solute:proton antiporter activity	4/1219	52/35191	2.22	0.105326845756798	0.157552622461693	TsA05G023830.1/Tsatg000011lG000040.1/TsB05G013950.1/Tsptg002541lG000030.1
	GO:0008080	N-acetyltransferase activity	6/1219	96/35191	1.8	0.116289401149219	0.172138916174831	TsA07G014910.1/TsA07G015420.1/TsA08G004800.1/TsB07G006700.1/TsB07G007210.1/TsB08G006070.1
	GO:0004298	threonine-type endopeptidase activity	4/1219	55/35191	2.1	0.122679149601063	0.179090447611716	TsA07G017440.1/TsA13G005540.1/TsB07G008890.1/TsB13G005940.1
	GO:0008092	cytoskeletal protein binding	5/1219	76/35191	1.9	0.123506079056672	0.179090447611716	TsA03G000120.1/TsA06G013330.1/TsB02G002070.1/TsB03G000340.1/TsB06G013240.1
	GO:0016709	oxidoreductase activity, acting on paired dono....|oxidoreductase activity, acting on paired donors, with incorporation or reduction of molecular oxygen, NAD(P)H as one donor, and incorporation of one atom of oxygen	3/1219	36/35191	2.41	0.12775441436693	0.183379542153488	TsA05G024670.1/TsA09G005630.1/TsB05G014750.1
	GO:0061630	ubiquitin protein ligase activity	9/1219	174/35191	1.49	0.151421257193328	0.215177576011571	TsA05G001300.1/TsA05G004690.1/TsA05G005190.1/TsA05G005990.1/TsA12G007860.1/TsA13G008730.1/TsA13G010680.1/Tsatg001210lG000010.1/TsB12G002580.1
	GO:0016810	hydrolase activity, acting on carbon-nitrogen (b..|hydrolase activity, acting on carbon-nitrogen (but not peptide) bonds	3/1219	40/35191	2.17	0.160282508510511	0.225514733183105	TsA10G015880.1/Tsatg001609lG000020.1/TsB10G007560.1
	GO:0004568	chitinase activity	2/1219	21/35191	2.75	0.163607134080489	0.227935635715851	TsA08G007470.1/TsB08G008750.1
	GO:0008757	S-adenosylmethionine-dependent methyltransferase..|S-adenosylmethionine-dependent methyltransferase activity	2/1219	23/35191	2.51	0.188651525147407	0.257772832944331	TsA02G027850.1/TsB02G018010.1
	GO:0015171	amino acid transmembrane transporter activity	2/1219	23/35191	2.51	0.188651525147407	0.257772832944331	TsA09G016280.1/TsA09G016290.1
	GO:0008047	enzyme activator activity	4/1219	66/35191	1.75	0.195117098423437	0.264068253505404	TsA04G001390.1/Tsatg000895lG000010.1/TsB04G002270.1/TsB11G006580.1
	GO:0046961	proton-transporting ATPase activity, rotational ..|proton-transporting ATPase activity, rotational mechanism	2/1219	24/35191	2.41	0.201361303154856	0.269948122402239	TsA13G010400.1/TsB13G008810.1
	GO:0008134	transcription factor binding	3/1219	45/35191	1.92	0.203928228907773	0.270834342376285	TsA10G004780.1/TsA13G013160.1/TsA13G013600.1
	GO:0030976	thiamine pyrophosphate binding	2/1219	25/35191	2.31	0.214164718313668	0.281795681991669	TsA04G002650.1/TsB04G003580.1
	GO:0033612	receptor serine/threonine kinase binding	2/1219	26/35191	2.22	0.227040055441698	0.295996209412161	TsA13G001380.1/TsB13G001930.1
	GO:0004540	ribonuclease activity	4/1219	71/35191	1.63	0.2315946559782	0.299189268488583	TsA12G014450.1/Tsatg000825lG000040.1/TsB07G002620.1/Tsptg002583lG000010.1
	GO:0000977	RNA polymerase II transcription regulatory regio..|RNA polymerase II transcription regulatory region sequence-specific DNA binding	5/1219	96/35191	1.5	0.239651120965071	0.30446939408365	TsA08G006420.1/TsA08G008700.1/TsB08G007680.1/TsB08G010300.1/TsB08G010350.1
	GO:0019904	protein domain specific binding	2/1219	27/35191	2.14	0.239966989114818	0.30446939408365	TsA09G016280.1/TsA09G016290.1
	GO:0005347	ATP transmembrane transporter activity	5/1219	97/35191	1.49	0.246123643418228	0.309517390418824	TsA01G015400.1/TsA04G018070.1/TsA04G019390.1/TsB04G014210.1/TsB04G015150.1
	GO:0004435	phosphatidylinositol phospholipase C activity	2/1219	28/35191	2.06	0.252926513573659	0.315282357640295	TsA09G006060.1/TsB09G005860.1
	GO:0060089	molecular transducer activity	4/1219	76/35191	1.52	0.26955894168581	0.33309342908544	TsA04G002970.1/TsA13G001380.1/TsB04G003890.1/TsB13G001930.1
	GO:0051015	actin filament binding	3/1219	53/35191	1.63	0.278153387650435	0.340750520261422	TsA03G000120.1/TsB02G002070.1/TsB03G000340.1
	GO:0048037	obsolete cofactor binding	3/1219	54/35191	1.6	0.287646799316168	0.349368582165386	TsB02G018710.1/TsB02G020780.1/TsB02G022090.1
	GO:0015085	calcium ion transmembrane transporter activity	1/1219	10/35191	2.89	0.297129780962226	0.357828014539701	TsB11G012340.1
	GO:0030145	manganese ion binding	4/1219	80/35191	1.44	0.300657648254472	0.35903390105576	TsA02G016540.1/TsA11G001500.1/TsB02G013390.1/TsB11G002250.1
	GO:0003712	transcription coregulator activity	6/1219	132/35191	1.31	0.308007838688356	0.361731693979365	TsA05G000610.1/TsA05G002360.1/TsA05G003750.1/TsA05G003890.1/TsA05G004560.1/TsB05G019990.1
	GO:0098772	molecular function regulator	6/1219	132/35191	1.31	0.308007838688356	0.361731693979365	TsA04G001390.1/TsA08G007470.1/Tsatg000895lG000010.1/TsB04G002270.1/TsB08G008750.1/TsB11G006580.1
	GO:0031072	heat shock protein binding	3/1219	58/35191	1.49	0.325794837473396	0.379484927169184	TsA07G010820.1/TsA07G011730.1/TsB07G004430.1
	GO:0004364	glutathione transferase activity	3/1219	59/35191	1.47	0.335343913690914	0.38743199271094	TsB02G018710.1/TsB02G020780.1/TsB02G022090.1
	GO:1901265	nucleoside phosphate binding	5/1219	112/35191	1.29	0.347173349218142	0.397864194774611	TsA05G010300.1/TsA05G011110.1/TsA08G006350.1/Tsatg000939lG000010.1/TsB08G007600.1
	GO:0042802	identical protein binding	7/1219	166/35191	1.22	0.352801833423958	0.401079979050395	TsA06G014900.1/TsA09G016280.1/TsA09G016290.1/TsA11G007660.1/TsA11G007670.1/TsB06G014800.1/TsB11G009070.1
	GO:0030234	enzyme regulator activity	6/1219	140/35191	1.24	0.357104801919405	0.402749776600833	TsA04G001390.1/TsA08G007470.1/Tsatg000895lG000010.1/TsB04G002270.1/TsB08G008750.1/TsB11G006580.1
	GO:0044389	ubiquitin-like protein ligase binding	4/1219	88/35191	1.31	0.363756557513038	0.402775503800372	TsA02G006760.1/TsA02G008120.1/TsA04G007020.1/TsB04G008360.1
	GO:0008173	RNA methyltransferase activity	2/1219	37/35191	1.56	0.368464997921081	0.402775503800372	TsA02G027850.1/TsB02G018010.1
	GO:0008237	metallopeptidase activity	2/1219	37/35191	1.56	0.368464997921081	0.402775503800372	TsA04G006790.1/TsB04G008140.1
	GO:0019900	kinase binding	2/1219	37/35191	1.56	0.368464997921081	0.402775503800372	Tsatg000313lG000030.1/TsB05G013370.1
	GO:0019901	protein kinase binding	2/1219	38/35191	1.52	0.380951303477271	0.410988395802034	Tsatg000313lG000030.1/TsB05G013370.1
	GO:0000988	obsolete transcription factor activity, protein ..|obsolete transcription factor activity, protein binding	1/1219	14/35191	2.06	0.389602431666479	0.410988395802034	TsB11G006860.1
	GO:0000989	obsolete transcription factor activity, transcri..|obsolete transcription factor activity, transcription factor binding	1/1219	14/35191	2.06	0.389602431666479	0.410988395802034	TsB11G006860.1
	GO:0016765	transferase activity, transferring alkyl or aryl..|transferase activity, transferring alkyl or aryl (other than methyl) groups	3/1219	65/35191	1.33	0.392302198350375	0.410988395802034	TsB02G018710.1/TsB02G020780.1/TsB02G022090.1
	GO:0017016	Ras GTPase binding	2/1219	39/35191	1.48	0.393331116574984	0.410988395802034	Tsatg000895lG000010.1/TsB11G006580.1
	GO:0031267	small GTPase binding	2/1219	39/35191	1.48	0.393331116574984	0.410988395802034	Tsatg000895lG000010.1/TsB11G006580.1
	GO:0004650	polygalacturonase activity	5/1219	120/35191	1.2	0.40231972016547	0.417312041662224	TsA04G009000.1/TsA04G011340.1/Tsatg000540lG000010.1/TsB04G010510.1/TsB11G006540.1
	GO:0016829	lyase activity	3/1219	67/35191	1.29	0.411039937190437	0.423267669875736	TsA10G015880.1/Tsatg001609lG000020.1/TsB10G007560.1
	GO:0015631	tubulin binding	2/1219	41/35191	1.41	0.417741501365372	0.424023328453573	TsA06G013330.1/TsB06G013240.1
	GO:0017137	Rab GTPase binding	2/1219	41/35191	1.41	0.417741501365372	0.424023328453573	Tsatg000895lG000010.1/TsB11G006580.1
	GO:0008234	cysteine-type peptidase activity	3/1219	69/35191	1.26	0.429594041806388	0.424104068216148	TsA12G007810.1/Tsatg001556lG000010.1/TsB12G002530.1
	GO:0005216	ion channel activity	2/1219	42/35191	1.37	0.429758789125697	0.424104068216148	TsA08G008160.1/TsB08G009870.1
	GO:0016798	hydrolase activity, acting on glycosyl bonds	2/1219	42/35191	1.37	0.429758789125697	0.424104068216148	TsA08G007470.1/TsB08G008750.1
	GO:0051020	GTPase binding	2/1219	42/35191	1.37	0.429758789125697	0.424104068216148	Tsatg000895lG000010.1/TsB11G006580.1
	GO:0051537	2 iron, 2 sulfur cluster binding	3/1219	70/35191	1.24	0.438792423141472	0.430032501808339	TsA01G005100.1/Tsatg002047lG000010.1/TsB01G013940.1
	GO:0051213	dioxygenase activity	4/1219	99/35191	1.17	0.449805668312514	0.437806526475771	TsA06G006750.1/TsA06G006760.1/TsB06G006330.1/TsB06G006350.1
	GO:0003774	motor activity	2/1219	45/35191	1.28	0.464991588684137	0.449508517524944	TsA04G006350.1/TsB04G007350.1
	GO:0019899	enzyme binding	8/1219	220/35191	1.05	0.49482488947753	0.475116359028922	TsA02G006760.1/TsA02G008120.1/TsA04G007020.1/Tsatg000313lG000030.1/Tsatg000895lG000010.1/TsB04G008360.1/TsB05G013370.1/TsB11G006580.1
	GO:0005096	GTPase activator activity	4/1219	106/35191	1.09	0.502633691691305	0.479375121005483	TsA04G001390.1/Tsatg000895lG000010.1/TsB04G002270.1/TsB11G006580.1
	GO:0004175	endopeptidase activity	1/1219	20/35191	1.44	0.506023853717736	0.479391019311539	TsA13G005540.1
	GO:0004857	enzyme inhibitor activity	6/1219	168/35191	1.03	0.527604852814172	0.49356167770721	TsA04G009270.1/TsA04G011020.1/TsA04G011610.1/TsA08G007470.1/TsB04G010820.1/TsB08G008750.1
	GO:0019787	ubiquitin-like protein transferase activity	9/1219	256/35191	1.01	0.529255950397504	0.49356167770721	TsA05G001300.1/TsA05G004690.1/TsA05G005190.1/TsA05G005990.1/TsA12G007860.1/TsA13G008730.1/TsA13G010680.1/Tsatg001210lG000010.1/TsB12G002580.1
	GO:0009982	pseudouridine synthase activity	2/1219	51/35191	1.13	0.53140140633143	0.49356167770721	TsA07G012130.1/TsB07G004930.1
	GO:0022890	inorganic cation transmembrane transporter activ..|inorganic cation transmembrane transporter activity	1/1219	22/35191	1.31	0.539672600511546	0.497989070875315	TsB11G012340.1
	GO:0031625	ubiquitin protein ligase binding	4/1219	115/35191	1	0.56702496484982	0.519853108690837	TsA02G006760.1/TsA02G008120.1/TsA04G007020.1/TsB04G008360.1
	GO:0004743	pyruvate kinase activity	1/1219	26/35191	1.11	0.600254852334354	0.543308113075011	TsA13G002850.1
	GO:0030955	potassium ion binding	1/1219	26/35191	1.11	0.600254852334354	0.543308113075011	TsA13G002850.1
	GO:0005102	signaling receptor binding	2/1219	60/35191	0.96	0.619969576160421	0.555957569205911	TsA13G001380.1/TsB13G001930.1
	GO:0003779	actin binding	3/1219	92/35191	0.94	0.622054746878169	0.555957569205911	TsA03G000120.1/TsB02G002070.1/TsB03G000340.1
	GO:0008233	peptidase activity	3/1219	93/35191	0.93	0.629350976835408	0.558963038636711	TsA02G027650.1/TsA03G026210.1/TsB02G018210.1
	GO:0140098	catalytic activity, acting on RNA	2/1219	62/35191	0.93	0.63780623943372	0.562456172670033	TsA02G027850.1/TsB02G018010.1
	GO:0043167	ion binding	8/1219	251/35191	0.92	0.643627307483365	0.562456172670033	TsA04G001390.1/TsA08G004800.1/TsB02G018710.1/TsB02G020780.1/TsB02G022090.1/TsB04G002270.1/TsB08G006070.1/TsB10G009120.1
	GO:0003729	mRNA binding	4/1219	127/35191	0.91	0.645158061762627	0.562456172670033	TsA08G010370.1/TsA11G011330.1/TsB08G011990.1/TsB11G012330.1
	GO:0036094	small molecule binding	5/1219	161/35191	0.9	0.659141106360159	0.571142807179855	TsA05G010300.1/TsA05G011110.1/TsA08G006350.1/Tsatg000939lG000010.1/TsB08G007600.1
	GO:0004185	serine-type carboxypeptidase activity	3/1219	100/35191	0.87	0.677667167843348	0.583636795271783	TsA02G019070.1/TsA02G020490.1/TsA02G021650.1
	GO:0005543	phospholipid binding	2/1219	68/35191	0.85	0.687360130904159	0.5848951633915	TsA04G001390.1/TsB04G002270.1
	GO:0051087	chaperone binding	2/1219	68/35191	0.85	0.687360130904159	0.5848951633915	TsA03G015130.1/TsA03G020080.1
	GO:0004197	cysteine-type endopeptidase activity	1/1219	34/35191	0.85	0.698564316486706	0.59089086920868	TsA12G007810.1
	GO:0050661	NADP binding	3/1219	105/35191	0.82	0.709219243844037	0.593371828538163	TsA07G010790.1/TsA07G011700.1/TsB07G004410.1
	GO:0043168	anion binding	5/1219	171/35191	0.84	0.709848520806765	0.593371828538163	TsA04G001390.1/TsB02G018710.1/TsB02G020780.1/TsB02G022090.1/TsB04G002270.1
	GO:0000166	nucleotide binding	5/1219	172/35191	0.84	0.71461465634089	0.593862595297138	TsA05G010300.1/TsA05G011110.1/TsA08G006350.1/Tsatg000939lG000010.1/TsB08G007600.1
	GO:0004386	helicase activity	6/1219	208/35191	0.83	0.730160862102205	0.603254078236216	TsA04G015880.1/TsA04G016670.1/TsA08G004800.1/TsA13G012250.1/TsA13G012870.1/TsB08G006070.1
	GO:0008483	transaminase activity	2/1219	75/35191	0.77	0.737977165326516	0.606187510307756	TsA12G006620.1/TsB12G001360.1
	GO:0046873	metal ion transmembrane transporter activity	1/1219	42/35191	0.69	0.772711361273174	0.630936511253925	TsB11G012340.1
	GO:0008324	cation transmembrane transporter activity	1/1219	43/35191	0.67	0.780593942587237	0.630936511253925	TsB11G012340.1
	GO:0045735	nutrient reservoir activity	2/1219	82/35191	0.7	0.781426553197453	0.630936511253925	TsA11G001500.1/TsB11G002250.1
	GO:0046914	transition metal ion binding	2/1219	83/35191	0.7	0.78708931972921	0.6319182763214	TsA08G004800.1/TsB08G006070.1
	GO:0004842	ubiquitin-protein transferase activity	13/1219	462/35191	0.81	0.813499876096102	0.647972869829016	TsA04G006010.1/TsA05G001300.1/TsA05G004690.1/TsA05G005190.1/TsA05G005990.1/TsA08G005140.1/TsA12G007860.1/TsA13G008730.1/TsA13G010680.1/Tsatg001210lG000010.1/TsB08G006280.1/TsB08G006290.1/TsB12G002580.1
	GO:0004722	protein serine/threonine phosphatase activity	4/1219	162/35191	0.71	0.816205826032772	0.647972869829016	TsA02G014400.1/TsA03G012030.1/TsA03G012910.1/TsB02G011660.1
	GO:0043169	cation binding	3/1219	131/35191	0.66	0.836036859185263	0.660029099356787	TsA08G004800.1/TsB08G006070.1/TsB10G009120.1
	GO:0038023	signaling receptor activity	2/1219	96/35191	0.6	0.849700735745002	0.667110202533151	TsA13G001380.1/TsB13G001930.1
	GO:0016791	phosphatase activity	1/1219	55/35191	0.52	0.856363566978283	0.668647088155397	TsA09G006560.1
	GO:0019843	rRNA binding	2/1219	100/35191	0.58	0.865292107821208	0.671926572078592	Tsptg001853lG000020.1/Tsptg002496lG000010.1
	GO:0004553	hydrolase activity, hydrolyzing O-glycosyl compo..|hydrolase activity, hydrolyzing O-glycosyl compounds	10/1219	393/35191	0.73	0.876751626012117	0.675488673787284	TsA05G016510.1/TsA08G007440.1/TsA08G007470.1/TsA13G004990.1/TsB05G001470.1/TsB05G002200.1/TsB06G007900.1/TsB08G008750.1/TsB08G008770.1/TsB13G005430.1
	GO:0042803	protein homodimerization activity	2/1219	104/35191	0.56	0.879386180874927	0.675488673787284	TsA09G016280.1/TsA09G016290.1
	GO:0046982	protein heterodimerization activity	4/1219	186/35191	0.62	0.889063946051277	0.679250892568887	TsA10G003040.1/TsA10G004780.1/Tsatg000510lG000020.1/TsB10G001040.1
	GO:0015035	protein disulfide oxidoreductase activity	3/1219	152/35191	0.57	0.900552374406693	0.684348835040268	TsA02G021790.1/TsA02G022160.1/TsA02G022750.1
	GO:0051287	NAD binding	2/1219	126/35191	0.46	0.935326464911623	0.699501590917407	TsA08G006290.1/TsB08G007530.1
	GO:0051082	unfolded protein binding	3/1219	170/35191	0.51	0.936557208741513	0.699501590917407	TsA10G019670.1/TsB10G012030.1/TsB10G013510.1
	GO:0003777	microtubule motor activity	2/1219	127/35191	0.45	0.93716727804255	0.699501590917407	TsA13G003090.1/TsB13G003680.1
	GO:0008017	microtubule binding	4/1219	216/35191	0.53	0.943734764801577	0.699501590917407	TsA06G013330.1/TsA13G003090.1/TsB06G013240.1/TsB13G003680.1
	GO:0003743	translation initiation factor activity	4/1219	226/35191	0.51	0.955575089338185	0.699501590917407	TsA10G015500.1/TsA11G011330.1/TsB10G007200.1/TsB11G012330.1
	GO:0008171	O-methyltransferase activity	1/1219	94/35191	0.31	0.963786159017194	0.699501590917407	TsB10G009120.1
	GO:0004190	aspartic-type endopeptidase activity	2/1219	173/35191	0.33	0.983990839156681	0.699501590917407	TsA09G010990.1/TsA09G013290.1
	GO:0030246	carbohydrate binding	5/1219	313/35191	0.46	0.984843727568213	0.699501590917407	TsA07G009340.1/TsA07G010460.1/TsA08G002420.1/TsA08G002430.1/TsB08G003730.1
	GO:0005525	GTP binding	9/1219	491/35191	0.53	0.988973219656599	0.699501590917407	TsA01G000270.1/TsA02G007730.1/TsA07G004520.1/TsA07G005430.1/TsA07G007420.1/Tsatg000889lG000030.1/TsB01G006100.1/TsB02G003150.1/TsB07G002080.1
	GO:0016746	transferase activity, transferring acyl groups	1/1219	132/35191	0.22	0.990555552894913	0.699501590917407	TsB09G006290.1
	GO:0008168	methyltransferase activity	6/1219	380/35191	0.46	0.991486030082101	0.699501590917407	TsA01G002190.1/TsA02G026960.1/TsA02G027850.1/TsB01G008100.1/TsB02G018010.1/TsB10G009120.1
	GO:0004601	peroxidase activity	2/1219	203/35191	0.28	0.993641114223819	0.699501590917407	TsA02G030200.1/TsB02G018340.1
	GO:0008289	lipid binding	2/1219	232/35191	0.25	0.997439472573444	0.699501590917407	TsA04G001390.1/TsB04G002270.1
	GO:0004252	serine-type endopeptidase activity	2/1219	234/35191	0.25	0.99759643320157	0.699501590917407	TsA05G004980.1/TsA05G005470.1
	GO:0046933	proton-transporting ATP synthase activity, rotat..|proton-transporting ATP synthase activity, rotational mechanism	3/1219	318/35191	0.27	0.998990386573508	0.699501590917407	Tsptg000445lG000020.1/Tsptg001696lG000060.1/Tsptg001882lG000040.1
	GO:0003924	GTPase activity	3/1219	328/35191	0.26	0.999250976358681	0.699501590917407	TsA01G000270.1/Tsatg000889lG000030.1/TsB01G006100.1

## Sheet: Data S4
Data S4. Enriched KEGG terms for gene families specific to T.sagittata
ID	Description	Gene Ratio	Bg Ratio	enrichment factor	p-value	q-value	geneID
ko00402	Benzoxazinoid biosynthesis	14/583	63/20738	7.9	173601	1.22434e+07	TsA03G003790.1/TsA09G007220.1/TsA09G007230.1/TsA09G007240.1/TsA09G007250.1/TsA09G009170.1/TsA09G009190.1/TsA09G009200.1/TsA09G009750.1/TsA09G009770.1/TsA09G011880.1/TsA09G011890.1/TsA09G011930.1/TsB03G003770.1
ko02010	ABC transporters	26/583	271/20738	3.41	5.66595e+06	1.99799e+07	TsA01G000830.1/TsA01G006310.1/TsA02G027350.1/TsA02G030270.1/TsA06G006750.1/TsA06G006760.1/TsA07G001120.1/TsA07G001140.1/TsA07G002020.1/TsA07G015010.1/TsA08G002160.1/TsA08G003140.1/TsA08G008210.1/TsA12G008690.1/TsB01G006630.1/TsB01G014830.1/TsB02G018410.1/TsB06G006330.1/TsB07G000730.1/TsB07G000740.1/TsB07G000760.1/TsB07G000810.1/TsB08G003480.1/TsB08G004550.1/TsB08G009920.1/TsB12G003410.1
ko00902	Monoterpenoid biosynthesis	5/583	20/20738	8.89	0.000188483579141682	0.00443101747455884	TsA10G012520.1/TsA10G012530.1/TsA10G012930.1/TsB10G004680.1/TsB10G004690.1
ko03015	mRNA surveillance pathway	22/583	354/20738	2.21	0.000471283628008426	0.00751000340044021	TsA02G011420.1/TsA03G011990.1/TsA03G012020.1/TsA03G012030.1/TsA03G012890.1/TsA03G012910.1/TsA03G013170.1/TsA03G013180.1/TsA03G013210.1/TsA03G013220.1/TsA03G014820.1/TsA03G014830.1/TsA03G014840.1/TsA03G014850.1/TsA07G014230.1/TsA09G002920.1/Tsatg000724lG000010.1/TsB02G006690.1/TsB07G008100.1/TsB09G003180.1/TsB09G003310.1/TsB09G003480.1
ko00944	Flavone and flavonol biosynthesis	6/583	37/20738	5.77	0.000532425614210314	0.00751000340044021	TsA04G006850.1/TsA07G012530.1/TsA07G013340.1/TsA12G008900.1/TsB04G008190.1/TsB07G005310.1
ko00943	Isoflavonoid biosynthesis	6/583	52/20738	4.1	0.00326924601339358	0.0384279794556789	TsA04G006850.1/TsA07G012530.1/TsA07G013340.1/TsA12G008900.1/TsB04G008190.1/TsB07G005310.1
ko00945	Stilbenoid, diarylheptanoid and gingerol biosynthesis	8/583	101/20738	2.82	0.00763876775846849	0.0769620210251713	TsA09G010960.1/TsA09G013260.1/Tsptg002027lG000010.1/Tsptg002027lG000020.1/Tsptg002027lG000030.1/Tsptg002027lG000040.1/Tsptg002027lG000050.1/Tsptg002027lG000060.1
ko00514	Other types of O-glycan biosynthesis	6/583	69/20738	3.09	0.0129242395016799	0.113937374554284	TsA02G024240.1/TsA02G024810.1/TsA06G012330.1/TsA06G013520.1/TsB02G016790.1/TsB06G013430.1
ko00941	Flavonoid biosynthesis	10/583	170/20738	2.09	0.0222258029578191	0.149841090191745	TsA08G006310.1/TsA09G010960.1/TsA09G013260.1/TsB08G007560.1/Tsptg002027lG000010.1/Tsptg002027lG000020.1/Tsptg002027lG000030.1/Tsptg002027lG000040.1/Tsptg002027lG000050.1/Tsptg002027lG000060.1
ko00950	Isoquinoline alkaloid biosynthesis	9/583	147/20738	2.18	0.0232941616015573	0.149841090191745	TsA03G026840.1/TsA03G026860.1/TsA11G002250.1/TsA11G002260.1/TsB06G006350.1/TsB08G004470.1/TsB08G004520.1/TsB11G003000.1/TsB11G003010.1
ko00591	Linoleic acid metabolism	4/583	39/20738	3.65	0.0233707372015483	0.149841090191745	TsA02G011500.1/Tsatg000637lG000010.1/TsB02G005530.1/TsB02G006750.1
ko00440	Phosphonate and phosphinate metabolism	2/583	14/20738	5.08	0.0574310524957317	0.337533378702984	TsA12G001080.1/TsA12G002480.1
ko00600	Sphingolipid metabolism	9/583	194/20738	1.65	0.0977485865314146	0.504312241375767	TsA01G005150.1/TsA05G000600.1/TsA05G002370.1/TsA10G020050.1/TsA12G008430.1/TsB01G013990.1/TsB05G020000.1/TsB10G012420.1/TsB12G003160.1
ko00460	Cyanoamino acid metabolism	11/583	255/20738	1.53	0.106513680139556	0.504312241375767	TsA05G016510.1/TsA10G009610.1/TsA10G010450.1/TsA10G011790.1/TsA10G017370.1/TsB05G001470.1/TsB05G002200.1/TsB09G003330.1/TsB09G003500.1/TsB10G003990.1/TsB10G008920.1
ko00561	Glycerolipid metabolism	13/583	314/20738	1.47	0.107260439397085	0.504312241375767	TsA01G008610.1/TsA04G003030.1/TsA07G000820.1/TsA07G001730.1/TsA07G002250.1/TsA07G012940.1/TsA07G013400.1/TsA09G006560.1/TsA09G011950.1/TsB01G017020.1/TsB04G003930.1/TsB07G000430.1/TsB09G006290.1
ko00909	Sesquiterpenoid and triterpenoid biosynthesis	3/583	44/20738	2.43	0.125984849521597	0.542522820856498	TsA07G014480.1/TsA10G016970.1/TsB11G001140.1
ko00073	Cutin, suberine and wax biosynthesis	7/583	150/20738	1.66	0.130772291893022	0.542522820856498	TsA10G003220.1/TsA10G003230.1/TsA10G004980.1/TsA13G009090.1/TsA13G011030.1/TsA13G011570.1/TsB10G001260.1
ko00604	Glycosphingolipid biosynthesis - ganglio series	5/583	98/20738	1.81	0.142192646355695	0.557129082212373	TsA05G000600.1/TsA05G002370.1/TsA12G008430.1/TsB05G020000.1/TsB12G003160.1
ko00260	Glycine, serine and threonine metabolism	8/583	190/20738	1.5	0.167643214954915	0.583541962603885	TsA01G006890.1/TsA01G007010.1/TsA07G026920.1/TsA08G006290.1/TsA10G017370.1/TsB02G004920.1/TsB08G007530.1/TsB10G008920.1
ko00052	Galactose metabolism	11/583	282/20738	1.39	0.17270193497421	0.583541962603885	TsA03G005040.1/TsA05G000600.1/TsA05G002370.1/TsA12G008430.1/TsA12G009340.1/TsB03G005180.1/TsB03G005200.1/TsB05G020000.1/TsB12G003160.1/TsB12G004180.1/TsB12G006270.1
ko00920	Sulfur metabolism	5/583	105/20738	1.69	0.173756151551455	0.583541962603885	TsA01G006310.1/TsA13G008550.1/TsA13G010480.1/TsB01G014830.1/TsB13G008880.1
ko03050	Proteasome	7/583	165/20738	1.51	0.183735030212545	0.589007034652657	TsA05G022800.1/TsA07G017440.1/TsA13G005540.1/TsB05G011860.1/TsB05G012770.1/TsB07G008890.1/TsB13G005940.1
ko00220	Arginine biosynthesis	6/583	140/20738	1.52	0.201980799631839	0.592061804022236	TsA01G013380.1/TsA08G007900.1/TsB01G018900.1/TsB08G009140.1/TsB12G003720.1/TsB12G006620.1
ko00592	alpha-Linolenic acid metabolism	6/583	142/20738	1.5	0.210791016599254	0.592061804022236	TsA02G011500.1/TsA08G005420.1/Tsatg000637lG000010.1/TsB02G005530.1/TsB02G006750.1/TsB08G006610.1
ko00430	Taurine and hypotaurine metabolism	2/583	31/20738	2.29	0.216359852771931	0.592061804022236	TsB09G003330.1/TsB09G003500.1
ko00040	Pentose and glucuronate interconversions	16/583	457/20738	1.25	0.218267560587302	0.592061804022236	TsA04G009000.1/TsA04G011340.1/TsA04G012460.1/TsA04G012780.1/TsA04G013060.1/TsA09G011950.1/TsA11G005320.1/TsA12G011870.1/Tsatg000540lG000010.1/Tsatg001671lG000010.1/TsB04G010510.1/TsB04G011700.1/TsB11G006170.1/TsB11G006540.1/TsB12G009330.1/TsB12G010090.1
ko00860	Porphyrin and chlorophyll metabolism	6/583	150/20738	1.42	0.247277967806164	0.64591126093618	TsA03G021750.1/TsA03G021940.1/TsA05G017010.1/TsB05G000960.1/TsB05G002690.1/TsB05G004680.1
ko00531	Glycosaminoglycan degradation	5/583	138/20738	1.29	0.347194670702961	0.87451289237212	TsA05G000600.1/TsA05G002370.1/TsA12G008430.1/TsB05G020000.1/TsB12G003160.1
ko00565	Ether lipid metabolism	3/583	77/20738	1.39	0.368487377642135	0.878706900055368	TsA06G013570.1/TsA07G012940.1/TsA07G013400.1
ko00590	Arachidonic acid metabolism	4/583	110/20738	1.29	0.373778308232507	0.878706900055368	TsA03G001620.1/TsB03G001820.1/TsB09G003330.1/TsB09G003500.1
ko00480	Glutathione metabolism	9/583	280/20738	1.14	0.389107692951439	0.885236517071185	TsA02G030200.1/TsB02G018340.1/TsB02G018710.1/TsB02G019560.1/TsB02G020200.1/TsB02G020780.1/TsB02G022090.1/TsB09G003330.1/TsB09G003500.1
ko01040	Biosynthesis of unsaturated fatty acids	2/583	50/20738	1.42	0.412257874489905	0.903856152450895	TsA08G005420.1/TsB08G006610.1
ko00071	Fatty acid degradation	4/583	131/20738	1.09	0.504721430199895	0.903856152450895	TsA03G001620.1/TsA08G005420.1/TsB03G001820.1/TsB08G006610.1
ko04146	Peroxisome	8/583	277/20738	1.03	0.519309424730697	0.903856152450895	TsA04G002650.1/TsA05G010220.1/TsA05G012960.1/TsA08G005420.1/TsA10G015930.1/TsB04G003580.1/TsB08G006610.1/TsB10G007610.1
ko00400	Phenylalanine, tyrosine and tryptophan biosynthesis	5/583	172/20738	1.03	0.532935970132089	0.903856152450895	TsA07G010790.1/TsA07G011700.1/TsA12G007630.1/TsB07G004410.1/TsB12G002360.1
ko00053	Ascorbate and aldarate metabolism	4/583	142/20738	1	0.568394237586574	0.903856152450895	TsA02G030200.1/TsA11G005320.1/TsB02G018340.1/TsB11G006170.1
ko00670	One carbon pool by folate	2/583	68/20738	1.05	0.573645568260618	0.903856152450895	TsA10G017370.1/TsB10G008920.1
ko00450	Selenocompound metabolism	2/583	73/20738	0.97	0.612381615222244	0.903856152450895	TsA11G001500.1/TsB11G002250.1
ko00910	Nitrogen metabolism	2/583	73/20738	0.97	0.612381615222244	0.903856152450895	TsA01G013380.1/TsB01G018900.1
ko00511	Other glycan degradation	5/583	193/20738	0.92	0.63508218060401	0.903856152450895	TsA05G000600.1/TsA05G002370.1/TsA12G008430.1/TsB05G020000.1/TsB12G003160.1
ko00564	Glycerophospholipid metabolism	8/583	311/20738	0.92	0.6498643252526	0.903856152450895	TsA04G003030.1/TsA07G012940.1/TsA07G013400.1/TsA09G006560.1/TsA12G001080.1/TsA12G002480.1/TsB04G003930.1/TsB09G006290.1
ko00100	Steroid biosynthesis	2/583	79/20738	0.9	0.655242694300208	0.903856152450895	TsA08G006060.1/TsB08G007310.1
ko00350	Tyrosine metabolism	4/583	166/20738	0.86	0.68988975178363	0.903856152450895	TsA03G005490.1/TsA04G007490.1/TsB03G005660.1/TsB04G008900.1
ko04145	Phagosome	5/583	208/20738	0.86	0.699012459737404	0.903856152450895	TsA01G000270.1/TsA13G010400.1/Tsatg000889lG000030.1/TsB01G006100.1/TsB13G008810.1
ko04712	Circadian rhythm - plant	6/583	249/20738	0.86	0.704479263767738	0.903856152450895	TsA03G018170.1/TsA03G018250.1/TsA03G021640.1/TsA08G006310.1/TsA12G000050.1/TsB08G007560.1
ko00730	Thiamine metabolism	2/583	88/20738	0.81	0.712326193770313	0.903856152450895	TsA03G022140.1/TsA03G022150.1
ko00520	Amino sugar and nucleotide sugar metabolism	8/583	340/20738	0.84	0.743216213736855	0.903856152450895	TsA06G007070.1/TsA08G007440.1/TsA08G007470.1/TsA11G005320.1/TsB06G006450.1/TsB08G008750.1/TsB08G008770.1/TsB11G006170.1
ko00513	Various types of N-glycan biosynthesis	3/583	138/20738	0.77	0.748837454263804	0.903856152450895	TsA05G006660.1/TsA05G006870.1/TsA05G007170.1
ko03060	Protein export	4/583	186/20738	0.76	0.770978696793328	0.903856152450895	TsA02G027650.1/TsA10G016020.1/TsB02G018210.1/TsB10G007720.1
ko00780	Biotin metabolism	1/583	52/20738	0.68	0.773418791991493	0.903856152450895	TsB13G004290.1
ko01210	2-Oxocarboxylic acid metabolism	4/583	190/20738	0.75	0.785024737102413	0.903856152450895	TsA08G007900.1/TsB08G009140.1/TsB12G003720.1/TsB12G006620.1
ko00908	Zeatin biosynthesis	2/583	104/20738	0.68	0.794206702554852	0.903856152450895	TsA02G008810.1/TsB02G004170.1
ko00410	beta-Alanine metabolism	2/583	108/20738	0.66	0.811166911753	0.903856152450895	TsA08G005420.1/TsB08G006610.1
ko00030	Pentose phosphate pathway	3/583	160/20738	0.67	0.831267972372689	0.903856152450895	TsA12G012150.1/TsB12G009610.1/TsB12G009820.1
ko00640	Propanoate metabolism	2/583	120/20738	0.59	0.854794862147425	0.903856152450895	TsA08G005420.1/TsB08G006610.1
ko03018	RNA degradation	8/583	389/20738	0.73	0.858742139193635	0.903856152450895	TsA06G003860.1/TsA07G018110.1/TsA12G014450.1/Tsatg000825lG000040.1/TsB06G000930.1/TsB07G002620.1/TsB07G009520.1/Tsptg002583lG000010.1
ko04070	Phosphatidylinositol signaling system	5/583	268/20738	0.66	0.875630018009735	0.903856152450895	TsA02G004220.1/TsA02G004270.1/TsA09G006060.1/TsB02G002070.1/TsB09G005860.1
ko00510	N-Glycan biosynthesis	3/583	178/20738	0.6	0.880331048174733	0.903856152450895	TsA05G006660.1/TsA05G006870.1/TsA05G007170.1
ko00562	Inositol phosphate metabolism	5/583	286/20738	0.62	0.90739357637101	0.903856152450895	TsA02G004220.1/TsA02G004270.1/TsA09G006060.1/TsB02G002070.1/TsB09G005860.1
ko00906	Carotenoid biosynthesis	2/583	143/20738	0.5	0.913695784391896	0.903856152450895	TsA09G002590.1/TsB09G002240.1
ko00250	Alanine, aspartate and glutamate metabolism	2/583	144/20738	0.49	0.9156625511561	0.903856152450895	TsA01G013380.1/TsB01G018900.1
ko00900	Terpenoid backbone biosynthesis	2/583	144/20738	0.49	0.9156625511561	0.903856152450895	TsA03G022140.1/TsA03G022150.1
ko00230	Purine metabolism	6/583	341/20738	0.63	0.920277428615847	0.903856152450895	TsA10G015880.1/Tsatg001609lG000020.1/TsB02G005720.1/TsB10G007480.1/TsB10G007560.1/TsB12G005950.1
ko00051	Fructose and mannose metabolism	3/583	204/20738	0.52	0.92885997898622	0.903856152450895	TsA12G012150.1/TsB12G009610.1/TsB12G009820.1
ko03022	Basal transcription factors	2/583	153/20738	0.46	0.931562512263067	0.903856152450895	TsA02G015330.1/TsB02G012220.1
ko00960	Tropane, piperidine and pyridine alkaloid biosynthesis	1/583	96/20738	0.37	0.935678140661517	0.903856152450895	TsA13G003800.1
ko01212	Fatty acid metabolism	3/583	216/20738	0.49	0.944496268197156	0.903856152450895	TsA08G005420.1/TsB08G006610.1/TsB13G004290.1
ko00270	Cysteine and methionine metabolism	5/583	332/20738	0.54	0.958547074399863	0.903856152450895	TsA05G022890.1/TsA13G008550.1/TsA13G010480.1/TsB05G012840.1/TsB13G008880.1
ko00130	Ubiquinone and other terpenoid-quinone biosynthesis	2/583	180/20738	0.4	0.96392876562668	0.903856152450895	TsA01G001820.1/TsB04G008410.1
ko00061	Fatty acid biosynthesis	1/583	166/20738	0.21	0.991372126129994	0.903856152450895	TsB13G004290.1
ko00010	Glycolysis / Gluconeogenesis	4/583	362/20738	0.39	0.991978016390036	0.903856152450895	TsA09G011950.1/TsA12G012150.1/TsB12G009610.1/TsB12G009820.1
ko03008	Ribosome biogenesis in eukaryotes	3/583	306/20738	0.35	0.992372762163806	0.903856152450895	TsA11G007500.1/TsB06G015680.1/TsB06G016290.1
ko00630	Glyoxylate and dicarboxylate metabolism	6/583	482/20738	0.44	0.993569837860091	0.903856152450895	TsA01G013380.1/TsA08G006290.1/TsA10G017370.1/TsB01G018900.1/TsB08G007530.1/TsB10G008920.1
ko00330	Arginine and proline metabolism	1/583	180/20738	0.2	0.99423165184731	0.903856152450895	TsB08G009380.1
ko00240	Pyrimidine metabolism	1/583	193/20738	0.18	0.996031920235987	0.903856152450895	TsA09G001620.1
ko00970	Aminoacyl-tRNA biosynthesis	1/583	237/20738	0.15	0.998883385208964	0.903856152450895	TsB06G001840.1
ko04120	Ubiquitin mediated proteolysis	4/583	457/20738	0.31	0.999030340814456	0.903856152450895	TsA05G028070.1/TsA07G010820.1/TsA07G011730.1/TsB07G004430.1
ko03440	Homologous recombination	1/583	276/20738	0.13	0.99963792383002	0.903856152450895	TsB13G005290.1

## Sheet: Data S5
Data S5. Enriched GO terms for expanded genes in T. sagittata.
Go Class	GO ID	Description	Gene Ratio	Bg Ratio	enrichment factor	p-value	q-value	gene ID
Biological Process	GO:0000723	telomere maintenance	76/1012	156/21352	10.28	2.28151e-45	6.19611e-42	TsA02G008240.1/TsA02G008250.1/TsA02G010000.1/TsA02G024540.1/TsA02G026070.1/TsA03G000580.1/TsA03G002320.1/TsA03G002330.1/TsA03G002650.1/TsA03G003360.1/TsA03G003370.1/TsA03G005020.1/TsA03G005360.1/TsA03G022340.1/TsA04G004480.1/TsA04G005470.1/TsA05G023020.1/TsA05G031030.1/TsA07G012120.1/TsA07G020480.1/TsA08G003320.1/TsA08G008540.1/TsA08G009730.1/TsA09G002770.1/TsA09G006640.1/TsA10G008310.1/TsA10G014…
	GO:0006310	DNA recombination	76/1012	214/21352	7.49	5.13603e-32	6.97418e-30	TsA02G008240.1/TsA02G008250.1/TsA02G010000.1/TsA02G024540.1/TsA02G026070.1/TsA03G000580.1/TsA03G002320.1/TsA03G002330.1/TsA03G002650.1/TsA03G003360.1/TsA03G003370.1/TsA03G005020.1/TsA03G005360.1/TsA03G022340.1/TsA04G004480.1/TsA04G005470.1/TsA05G023020.1/TsA05G031030.1/TsA07G012120.1/TsA07G020480.1/TsA08G003320.1/TsA08G008540.1/TsA08G009730.1/TsA09G002770.1/TsA09G006640.1/TsA10G008310.1/TsA10G014…
	GO:0034050	host programmed cell death induced by symbiont	44/1012	64/21352	14.51	1.72956e-29	1.56571e-27	TsA01G008300.1/TsA01G010900.1/TsA01G010910.1/TsA01G011810.1/TsA01G011820.1/TsA01G011830.1/TsA01G012170.1/TsA07G023340.1/TsA07G023620.1/TsA07G024440.1/TsA07G025840.1/TsA07G026020.1/TsA13G007700.1/TsA13G009330.1/TsA13G009370.1/TsA13G009380.1/TsA13G009420.1/TsA13G009450.1/TsA13G011880.1/TsA13G011910.1/TsA13G011920.1/TsA13G011930.1/TsA13G011940.1/TsA13G012020.1/TsA13G012040.1/TsA13G012060.1/TsA13G012…
	GO:0009626	plant-type hypersensitive response	44/1012	68/21352	13.65	1.10517e-27	7.50349e-26	TsA01G008300.1/TsA01G010900.1/TsA01G010910.1/TsA01G011810.1/TsA01G011820.1/TsA01G011830.1/TsA01G012170.1/TsA07G023340.1/TsA07G023620.1/TsA07G024440.1/TsA07G025840.1/TsA07G026020.1/TsA13G007700.1/TsA13G009330.1/TsA13G009370.1/TsA13G009380.1/TsA13G009420.1/TsA13G009450.1/TsA13G011880.1/TsA13G011910.1/TsA13G011920.1/TsA13G011930.1/TsA13G011940.1/TsA13G012020.1/TsA13G012040.1/TsA13G012060.1/TsA13G012…
	GO:0009816	defense response to bacterium, incompatible inte..|defense response to bacterium, incompatible interaction	38/1012	56/21352	14.32	2.27991e-23	1.23835e-22	TsA01G008300.1/TsA01G010900.1/TsA01G010910.1/TsA01G011810.1/TsA01G011820.1/TsA01G011830.1/TsA01G012170.1/TsA13G007700.1/TsA13G009330.1/TsA13G009370.1/TsA13G009380.1/TsA13G009420.1/TsA13G009450.1/TsA13G011880.1/TsA13G011910.1/TsA13G011920.1/TsA13G011930.1/TsA13G011940.1/TsA13G012020.1/TsA13G012040.1/TsA13G012060.1/TsA13G012490.1/TsA13G012500.1/TsA13G012560.1/TsA13G012570.1/TsA13G012580.1/TsA13G012…
	GO:0012501	programmed cell death	44/1012	87/21352	10.67	4.06582e-22	1.84032e-19	TsA01G008300.1/TsA01G010900.1/TsA01G010910.1/TsA01G011810.1/TsA01G011820.1/TsA01G011830.1/TsA01G012170.1/TsA07G023340.1/TsA07G023620.1/TsA07G024440.1/TsA07G025840.1/TsA07G026020.1/TsA13G007700.1/TsA13G009330.1/TsA13G009370.1/TsA13G009380.1/TsA13G009420.1/TsA13G009450.1/TsA13G011880.1/TsA13G011910.1/TsA13G011920.1/TsA13G011930.1/TsA13G011940.1/TsA13G012020.1/TsA13G012040.1/TsA13G012060.1/TsA13G012…
	GO:0008219	cell death	44/1012	91/21352	10.2	5.07896e-20	1.97048e-18	TsA01G008300.1/TsA01G010900.1/TsA01G010910.1/TsA01G011810.1/TsA01G011820.1/TsA01G011830.1/TsA01G012170.1/TsA07G023340.1/TsA07G023620.1/TsA07G024440.1/TsA07G025840.1/TsA07G026020.1/TsA13G007700.1/TsA13G009330.1/TsA13G009370.1/TsA13G009380.1/TsA13G009420.1/TsA13G009450.1/TsA13G011880.1/TsA13G011910.1/TsA13G011920.1/TsA13G011930.1/TsA13G011940.1/TsA13G012020.1/TsA13G012040.1/TsA13G012060.1/TsA13G012…
	GO:0045087	innate immune response	44/1012	107/21352	8.68	2.90269e-16	9.85386e-15	TsA01G008300.1/TsA01G010900.1/TsA01G010910.1/TsA01G011810.1/TsA01G011820.1/TsA01G011830.1/TsA01G012170.1/TsA07G023340.1/TsA07G023620.1/TsA07G024440.1/TsA07G025840.1/TsA07G026020.1/TsA13G007700.1/TsA13G009330.1/TsA13G009370.1/TsA13G009380.1/TsA13G009420.1/TsA13G009450.1/TsA13G011880.1/TsA13G011910.1/TsA13G011920.1/TsA13G011930.1/TsA13G011940.1/TsA13G012020.1/TsA13G012040.1/TsA13G012060.1/TsA13G012…
	GO:0009814	defense response, incompatible interaction	39/1012	82/21352	10.03	6.06195e-16	1.82922e-14	TsA01G008300.1/TsA01G010900.1/TsA01G010910.1/TsA01G011810.1/TsA01G011820.1/TsA01G011830.1/TsA01G012170.1/TsA13G007700.1/TsA13G009330.1/TsA13G009370.1/TsA13G009380.1/TsA13G009420.1/TsA13G009450.1/TsA13G011880.1/TsA13G011910.1/TsA13G011920.1/TsA13G011930.1/TsA13G011940.1/TsA13G012020.1/TsA13G012040.1/TsA13G012060.1/TsA13G012490.1/TsA13G012500.1/TsA13G012560.1/TsA13G012570.1/TsA13G012580.1/TsA13G012…
	GO:0015074	DNA integration	43/1012	105/21352	8.64	1.63065e-15	4.42849e-14	TsA01G005970.1/TsA01G006340.1/TsA01G007200.1/TsA03G003160.1/TsA03G003540.1/TsA03G003960.1/TsA03G004550.1/TsA04G008090.1/TsA04G008100.1/TsA05G025590.1/TsA06G005960.1/TsA06G007000.1/TsA07G017820.1/TsA09G002950.1/TsA09G002960.1/TsA10G016540.1/TsA10G016650.1/TsA10G018770.1/TsA11G006160.1/TsA12G001240.1/TsA12G002420.1/TsA13G005350.1/TsA13G006010.1/TsA13G008090.1/TsB01G014360.1/TsB01G014570.1/TsB02G003…
	GO:0006955	immune response	44/1012	120/21352	7.74	9.21345e-14	2.27471e-12	TsA01G008300.1/TsA01G010900.1/TsA01G010910.1/TsA01G011810.1/TsA01G011820.1/TsA01G011830.1/TsA01G012170.1/TsA07G023340.1/TsA07G023620.1/TsA07G024440.1/TsA07G025840.1/TsA07G026020.1/TsA13G007700.1/TsA13G009330.1/TsA13G009370.1/TsA13G009380.1/TsA13G009420.1/TsA13G009450.1/TsA13G011880.1/TsA13G011910.1/TsA13G011920.1/TsA13G011930.1/TsA13G011940.1/TsA13G012020.1/TsA13G012040.1/TsA13G012060.1/TsA13G012…
	GO:0051302	regulation of cell division	44/1012	122/21352	7.61	2.06753e-13	4.67915e-12	TsA01G004510.1/TsA01G007080.1/TsA01G007090.1/TsA06G006070.1/TsA08G008550.1/TsA09G005710.1/TsA09G005730.1/Tsatg001201lG000010.1/Tsatg001201lG000020.1/TsB01G008600.1/TsB01G008610.1/TsB01G008620.1/TsB01G008630.1/TsB01G008640.1/TsB01G010350.1/TsB01G010360.1/TsB01G010370.1/TsB01G015660.1/TsB01G015670.1/TsB01G015680.1/TsB03G001350.1/TsB09G005500.1/TsB09G005530.1/Tsptg000497lG000010.1/Tsptg000497lG00002…
	GO:0006281	DNA repair	76/1012	381/21352	4.21	4.28856e-13	8.9591e-12	TsA02G008240.1/TsA02G008250.1/TsA02G010000.1/TsA02G024540.1/TsA02G026070.1/TsA03G000580.1/TsA03G002320.1/TsA03G002330.1/TsA03G002650.1/TsA03G003360.1/TsA03G003370.1/TsA03G005020.1/TsA03G005360.1/TsA03G022340.1/TsA04G004480.1/TsA04G005470.1/TsA05G023020.1/TsA05G031030.1/TsA07G012120.1/TsA07G020480.1/TsA08G003320.1/TsA08G008540.1/TsA08G009730.1/TsA09G002770.1/TsA09G006640.1/TsA10G008310.1/TsA10G014…
	GO:0002376	immune system process	44/1012	131/21352	7.09	6.32649e-12	1.22724e-10	TsA01G008300.1/TsA01G010900.1/TsA01G010910.1/TsA01G011810.1/TsA01G011820.1/TsA01G011830.1/TsA01G012170.1/TsA07G023340.1/TsA07G023620.1/TsA07G024440.1/TsA07G025840.1/TsA07G026020.1/TsA13G007700.1/TsA13G009330.1/TsA13G009370.1/TsA13G009380.1/TsA13G009420.1/TsA13G009450.1/TsA13G011880.1/TsA13G011910.1/TsA13G011920.1/TsA13G011930.1/TsA13G011940.1/TsA13G012020.1/TsA13G012040.1/TsA13G012060.1/TsA13G012…
	GO:0015986	ATP synthesis coupled proton transport	70/1012	370/21352	3.99	1.2863e-09	2.32888e-08	Tsatg000727lG000010.1/Tsptg000193lG000050.1/Tsptg000234lG000030.1/Tsptg000239lG000060.1/Tsptg000264lG000020.1/Tsptg000384lG000030.1/Tsptg000390lG000010.1/Tsptg000401lG000030.1/Tsptg000451lG000110.1/Tsptg000472lG000030.1/Tsptg000475lG000020.1/Tsptg000507lG000010.1/Tsptg000588lG000050.1/Tsptg000619lG000040.1/Tsptg000642lG000010.1/Tsptg000672lG000030.1/Tsptg000700lG000010.1/Tsptg000703lG000030.1/Tsp…
	GO:0042742	defense response to bacterium	38/1012	139/21352	5.77	4.76421e-05	8.08662e-05	TsA01G008300.1/TsA01G010900.1/TsA01G010910.1/TsA01G011810.1/TsA01G011820.1/TsA01G011830.1/TsA01G012170.1/TsA13G007700.1/TsA13G009330.1/TsA13G009370.1/TsA13G009380.1/TsA13G009420.1/TsA13G009450.1/TsA13G011880.1/TsA13G011910.1/TsA13G011920.1/TsA13G011930.1/TsA13G011940.1/TsA13G012020.1/TsA13G012040.1/TsA13G012060.1/TsA13G012490.1/TsA13G012500.1/TsA13G012560.1/TsA13G012570.1/TsA13G012580.1/TsA13G012…
	GO:0045017	glycerolipid biosynthetic process	15/1012	17/21352	18.62	0.000154036	0.00246076	TsA02G014190.1/TsA03G022310.1/TsA03G022320.1/TsA10G020180.1/TsA10G020190.1/TsB02G011450.1/TsB02G011850.1/TsB03G007300.1/TsB03G007310.1/TsB06G012210.1/TsB10G012560.1/TsB10G012570.1/TsB10G014050.1/TsB10G014060.1/TsB10G014070.1
	GO:0009617	response to bacterium	38/1012	153/21352	5.24	0.00169176	0.0255248	TsA01G008300.1/TsA01G010900.1/TsA01G010910.1/TsA01G011810.1/TsA01G011820.1/TsA01G011830.1/TsA01G012170.1/TsA13G007700.1/TsA13G009330.1/TsA13G009370.1/TsA13G009380.1/TsA13G009420.1/TsA13G009450.1/TsA13G011880.1/TsA13G011910.1/TsA13G011920.1/TsA13G011930.1/TsA13G011940.1/TsA13G012020.1/TsA13G012040.1/TsA13G012060.1/TsA13G012490.1/TsA13G012500.1/TsA13G012560.1/TsA13G012570.1/TsA13G012580.1/TsA13G012…
	GO:0006857	oligopeptide transport	28/1012	83/21352	7.12	0.00483935	0.0691718	TsA02G001550.1/TsA02G001560.1/TsA02G001580.1/TsA02G002660.1/TsA02G002670.1/TsA02G002680.1/TsA02G002690.1/TsA02G002700.1/TsA02G003420.1/TsA02G003440.1/TsA02G003450.1/TsA02G003460.1/TsA02G003680.1/TsA02G003690.1/TsA02G003700.1/TsA02G003710.1/TsA02G003720.1/Tsatg002006lG000020.1/Tsatg002006lG000030.1/Tsatg002006lG000040.1/TsB02G000620.1/TsB02G000630.1/TsB02G000650.1/TsB02G001740.1/TsB02G001750.1/TsB…
	GO:0006122	mitochondrial electron transport, ubiquinol to c..|mitochondrial electron transport, ubiquinol to cytochrome c	16/1012	26/21352	12.98	0.196229	2.66458	Tsptg000243lG000010.1/Tsptg000347lG000010.1/Tsptg000520lG000020.1/Tsptg000543lG000020.1/Tsptg000760lG000020.1/Tsptg001060lG000010.1/Tsptg001171lG000020.1/Tsptg001336lG000030.1/Tsptg001371lG000010.1/Tsptg001372lG000020.1/Tsptg001577lG000010.1/Tsptg001616lG000010.1/Tsptg001823lG000010.1/Tsptg002005lG000010.1/Tsptg002067lG000010.1/Tsptg002194lG000010.1
	GO:0010470	regulation of gastrulation	11/1012	11/21352	21.1	0.257392	3.03923	TsA01G007080.1/TsA01G007090.1/TsA09G005710.1/TsA09G005730.1/Tsatg001201lG000010.1/Tsatg001201lG000020.1/TsB01G015660.1/TsB01G015670.1/TsB01G015680.1/TsB09G005500.1/TsB09G005530.1
	GO:0035987	endodermal cell differentiation	11/1012	11/21352	21.1	0.257392	3.03923	TsA01G007080.1/TsA01G007090.1/TsA09G005710.1/TsA09G005730.1/Tsatg001201lG000010.1/Tsatg001201lG000020.1/TsB01G015660.1/TsB01G015670.1/TsB01G015680.1/TsB09G005500.1/TsB09G005530.1
	GO:1903224	regulation of endodermal cell differentiation	11/1012	11/21352	21.1	0.257392	3.03923	TsA01G007080.1/TsA01G007090.1/TsA09G005710.1/TsA09G005730.1/Tsatg001201lG000010.1/Tsatg001201lG000020.1/TsB01G015660.1/TsB01G015670.1/TsB01G015680.1/TsB09G005500.1/TsB09G005530.1
	GO:0001704	formation of primary germ layer	11/1012	12/21352	19.34	2.9559	30.8754	TsA01G007080.1/TsA01G007090.1/TsA09G005710.1/TsA09G005730.1/Tsatg001201lG000010.1/Tsatg001201lG000020.1/TsB01G015660.1/TsB01G015670.1/TsB01G015680.1/TsB09G005500.1/TsB09G005530.1
	GO:0001706	endoderm formation	11/1012	12/21352	19.34	2.9559	30.8754	TsA01G007080.1/TsA01G007090.1/TsA09G005710.1/TsA09G005730.1/Tsatg001201lG000010.1/Tsatg001201lG000020.1/TsB01G015660.1/TsB01G015670.1/TsB01G015680.1/TsB09G005500.1/TsB09G005530.1
	GO:0007492	endoderm development	11/1012	12/21352	19.34	2.9559	30.8754	TsA01G007080.1/TsA01G007090.1/TsA09G005710.1/TsA09G005730.1/Tsatg001201lG000010.1/Tsatg001201lG000020.1/TsB01G015660.1/TsB01G015670.1/TsB01G015680.1/TsB09G005500.1/TsB09G005530.1
	GO:0009611	response to wounding	32/1012	139/21352	4.86	5.94597	59.8074	TsA01G007080.1/TsA01G007090.1/TsA09G005710.1/TsA09G005730.1/TsA13G005580.1/TsA13G006970.1/TsA13G006980.1/TsA13G006990.1/TsA13G007000.1/TsA13G007010.1/TsA13G007020.1/TsA13G013040.1/Tsatg001201lG000010.1/Tsatg001201lG000020.1/TsB01G015660.1/TsB01G015670.1/TsB01G015680.1/TsB09G005500.1/TsB09G005530.1/TsB13G005970.1/TsB13G006230.1/TsB13G007250.1/TsB13G007260.1/TsB13G007270.1/TsB13G007280.1/TsB13G0072…
	GO:0098542	defense response to other organism	39/1012	210/21352	3.92	19.1907	186.135	TsA01G008300.1/TsA01G010900.1/TsA01G010910.1/TsA01G011810.1/TsA01G011820.1/TsA01G011830.1/TsA01G012170.1/TsA13G007700.1/TsA13G009330.1/TsA13G009370.1/TsA13G009380.1/TsA13G009420.1/TsA13G009450.1/TsA13G011880.1/TsA13G011910.1/TsA13G011920.1/TsA13G011930.1/TsA13G011940.1/TsA13G012020.1/TsA13G012040.1/TsA13G012060.1/TsA13G012490.1/TsA13G012500.1/TsA13G012560.1/TsA13G012570.1/TsA13G012580.1/TsA13G012…
	GO:0010453	regulation of cell fate commitment	11/1012	14/21352	16.58	82.1209	696.947	TsA01G007080.1/TsA01G007090.1/TsA09G005710.1/TsA09G005730.1/Tsatg001201lG000010.1/Tsatg001201lG000020.1/TsB01G015660.1/TsB01G015670.1/TsB01G015680.1/TsB09G005500.1/TsB09G005530.1
	GO:0042659	regulation of cell fate specification	11/1012	14/21352	16.58	82.1209	696.947	TsA01G007080.1/TsA01G007090.1/TsA09G005710.1/TsA09G005730.1/Tsatg001201lG000010.1/Tsatg001201lG000020.1/TsB01G015660.1/TsB01G015670.1/TsB01G015680.1/TsB09G005500.1/TsB09G005530.1
	GO:0055075	potassium ion homeostasis	11/1012	14/21352	16.58	82.1209	696.947	TsA01G007080.1/TsA01G007090.1/TsA09G005710.1/TsA09G005730.1/Tsatg001201lG000010.1/Tsatg001201lG000020.1/TsB01G015660.1/TsB01G015670.1/TsB01G015680.1/TsB09G005500.1/TsB09G005530.1
	GO:0090708	specification of plant organ axis polarity	11/1012	14/21352	16.58	82.1209	696.947	TsA01G007080.1/TsA01G007090.1/TsA09G005710.1/TsA09G005730.1/Tsatg001201lG000010.1/Tsatg001201lG000020.1/TsB01G015660.1/TsB01G015670.1/TsB01G015680.1/TsB09G005500.1/TsB09G005530.1
	GO:0030104	water homeostasis	11/1012	15/21352	15.47	29.4723	2425.47	TsA01G007080.1/TsA01G007090.1/TsA09G005710.1/TsA09G005730.1/Tsatg001201lG000010.1/Tsatg001201lG000020.1/TsB01G015660.1/TsB01G015670.1/TsB01G015680.1/TsB09G005500.1/TsB09G005530.1
	GO:0033554	cellular response to stress	49/1012	342/21352	3.02	446.817	356.9	TsA01G008300.1/TsA01G010900.1/TsA01G010910.1/TsA01G011810.1/TsA01G011820.1/TsA01G011830.1/TsA01G012170.1/TsA07G023340.1/TsA07G023620.1/TsA07G024440.1/TsA07G025840.1/TsA07G026020.1/TsA12G005260.1/TsA13G007700.1/TsA13G009330.1/TsA13G009370.1/TsA13G009380.1/TsA13G009420.1/TsA13G009450.1/TsA13G011880.1/TsA13G011910.1/TsA13G011920.1/TsA13G011930.1/TsA13G011940.1/TsA13G012020.1/TsA13G012040.1/TsA13G012…
	GO:0006952	defense response	60/1012	495/21352	2.56	2447.21	18988.9	TsA01G008300.1/TsA01G010900.1/TsA01G010910.1/TsA01G010920.1/TsA01G011810.1/TsA01G011820.1/TsA01G011830.1/TsA01G012170.1/TsA07G023340.1/TsA07G023620.1/TsA07G024440.1/TsA07G025840.1/TsA07G026020.1/TsA10G014800.1/TsA11G007720.1/TsA12G010940.1/TsA13G003550.1/TsA13G007290.1/TsA13G007310.1/TsA13G007330.1/TsA13G007700.1/TsA13G009330.1/TsA13G009370.1/TsA13G009380.1/TsA13G009420.1/TsA13G009450.1/TsA13G009…
	GO:0030244	cellulose biosynthetic process	23/1012	93/21352	5.22	4270.13	32213.3	TsA12G011790.1/TsA12G011800.1/TsA12G011820.1/TsA12G011830.1/TsA12G011840.1/TsA12G011850.1/TsA12G011860.1/TsB12G009240.1/TsB12G009250.1/TsB12G009260.1/TsB12G009270.1/TsB12G009280.1/TsB12G009290.1/TsB12G009300.1/TsB12G009310.1/TsB12G009320.1/TsB12G010110.1/TsB12G010120.1/TsB12G010130.1/TsB12G010140.1/TsB12G010150.1/TsB12G010170.1/TsB12G010190.1
	GO:0006833	water transport	11/1012	18/21352	12.89	6023.62	43049.7	TsA01G007080.1/TsA01G007090.1/TsA09G005710.1/TsA09G005730.1/Tsatg001201lG000010.1/Tsatg001201lG000020.1/TsB01G015660.1/TsB01G015670.1/TsB01G015680.1/TsB09G005500.1/TsB09G005530.1
	GO:0042044	fluid transport	11/1012	18/21352	12.89	6023.62	43049.7	TsA01G007080.1/TsA01G007090.1/TsA09G005710.1/TsA09G005730.1/Tsatg001201lG000010.1/Tsatg001201lG000020.1/TsB01G015660.1/TsB01G015670.1/TsB01G015680.1/TsB09G005500.1/TsB09G005530.1
	GO:0007369	gastrulation	11/1012	19/21352	12.22	13692.2	92962.8	TsA01G007080.1/TsA01G007090.1/TsA09G005710.1/TsA09G005730.1/Tsatg001201lG000010.1/Tsatg001201lG000020.1/TsB01G015660.1/TsB01G015670.1/TsB01G015680.1/TsB09G005500.1/TsB09G005530.1
	GO:2000067	regulation of root morphogenesis	11/1012	19/21352	12.22	13692.2	92962.8	TsA01G007080.1/TsA01G007090.1/TsA09G005710.1/TsA09G005730.1/Tsatg001201lG000010.1/Tsatg001201lG000020.1/TsB01G015660.1/TsB01G015670.1/TsB01G015680.1/TsB09G005500.1/TsB09G005530.1
	GO:0065001	specification of axis polarity	11/1012	20/21352	11.6	29121.7	192899	TsA01G007080.1/TsA01G007090.1/TsA09G005710.1/TsA09G005730.1/Tsatg001201lG000010.1/Tsatg001201lG000020.1/TsB01G015660.1/TsB01G015670.1/TsB01G015680.1/TsB09G005500.1/TsB09G005530.1
	GO:0009733	response to auxin	37/1012	243/21352	3.21	3323.01	214871	TsA02G026020.1/TsA02G026030.1/TsA02G026300.1/TsA02G026310.1/TsA02G026320.1/TsA02G026330.1/TsA02G029160.1/TsA02G029170.1/TsA02G029180.1/TsA02G029190.1/TsA06G013260.1/TsA06G013280.1/TsA06G013290.1/TsA06G013300.1/TsA10G004650.1/TsA10G004660.1/TsA10G004670.1/TsA10G007680.1/TsA10G007690.1/TsB02G017290.1/TsB02G017300.1/TsB02G017310.1/TsB02G017320.1/TsB02G017330.1/TsB02G017340.1/TsB02G019020.1/TsB02G019…
	GO:0023052	signaling	54/1012	452/21352	2.52	42309.8	267220	TsA01G003190.1/TsA01G008300.1/TsA01G010900.1/TsA01G010910.1/TsA01G010920.1/TsA01G011810.1/TsA01G011820.1/TsA01G011830.1/TsA01G012170.1/TsA02G005050.1/TsA02G005600.1/TsA04G002360.1/TsA07G023340.1/TsA07G023620.1/TsA07G024440.1/TsA07G025840.1/TsA07G026020.1/TsA12G010940.1/TsA13G007700.1/TsA13G009330.1/TsA13G009370.1/TsA13G009380.1/TsA13G009420.1/TsA13G009450.1/TsA13G011880.1/TsA13G011910.1/TsA13G011…
	GO:0006749	glutathione metabolic process	17/1012	57/21352	6.29	62499.5	385763	TsA12G005250.1/TsA12G005260.1/TsA12G005420.1/TsB10G011330.1/TsB10G011350.1/TsB10G011360.1/TsB10G011390.1/TsB12G000240.1/Tsptg000131lG000660.1/Tsptg000131lG000680.1/Tsptg000131lG000690.1/Tsptg000131lG000700.1/Tsptg000131lG000730.1/Tsptg000131lG000740.1/Tsptg000131lG000750.1/Tsptg000131lG000760.1/Tsptg000131lG000770.1
	GO:0051707	response to other organism	39/1012	277/21352	2.97	11541.9	696567	TsA01G008300.1/TsA01G010900.1/TsA01G010910.1/TsA01G011810.1/TsA01G011820.1/TsA01G011830.1/TsA01G012170.1/TsA13G007700.1/TsA13G009330.1/TsA13G009370.1/TsA13G009380.1/TsA13G009420.1/TsA13G009450.1/TsA13G011880.1/TsA13G011910.1/TsA13G011920.1/TsA13G011930.1/TsA13G011940.1/TsA13G012020.1/TsA13G012040.1/TsA13G012060.1/TsA13G012490.1/TsA13G012500.1/TsA13G012560.1/TsA13G012570.1/TsA13G012580.1/TsA13G012…
	GO:0048544	recognition of pollen	24/1012	118/21352	4.29	123584	729628	TsA01G006870.1/TsA01G006880.1/TsA01G006900.1/TsA10G013140.1/TsA10G013150.1/TsA10G013160.1/TsA10G013170.1/TsA10G013180.1/TsA10G013190.1/TsA10G013200.1/TsA10G013210.1/TsA10G013230.1/Tsatg000710lG000010.1/Tsatg001322lG000010.1/TsB01G015440.1/TsB01G015450.1/TsB01G015500.1/TsB01G015510.1/TsB10G004890.1/TsB10G004900.1/TsB10G004910.1/TsB10G004930.1/TsB10G004960.1/TsB10G004980.1
	GO:0045995	regulation of embryonic development	11/1012	23/21352	10.09	205550	1.18773e+06	TsA01G007080.1/TsA01G007090.1/TsA09G005710.1/TsA09G005730.1/Tsatg001201lG000010.1/Tsatg001201lG000020.1/TsB01G015660.1/TsB01G015670.1/TsB01G015680.1/TsB09G005500.1/TsB09G005530.1
	GO:0043207	response to external biotic stimulus	39/1012	285/21352	2.89	264262	1.49516e+06	TsA01G008300.1/TsA01G010900.1/TsA01G010910.1/TsA01G011810.1/TsA01G011820.1/TsA01G011830.1/TsA01G012170.1/TsA13G007700.1/TsA13G009330.1/TsA13G009370.1/TsA13G009380.1/TsA13G009420.1/TsA13G009450.1/TsA13G011880.1/TsA13G011910.1/TsA13G011920.1/TsA13G011930.1/TsA13G011940.1/TsA13G012020.1/TsA13G012040.1/TsA13G012060.1/TsA13G012490.1/TsA13G012500.1/TsA13G012560.1/TsA13G012570.1/TsA13G012580.1/TsA13G012…
	GO:0016104	triterpenoid biosynthetic process	8/1012	12/21352	14.07	1.03496e+06	5.7362e+06	TsA11G012530.1/TsA11G012540.1/TsA11G012550.1/TsA11G012590.1/TsB11G011130.1/TsB11G011150.1/TsB11G011160.1/TsB13G005220.1
	GO:1905421	regulation of plant organ morphogenesis	11/1012	27/21352	8.6	1.66371e+06	9.03656e+06	TsA01G007080.1/TsA01G007090.1/TsA09G005710.1/TsA09G005730.1/Tsatg001201lG000010.1/Tsatg001201lG000020.1/TsB01G015660.1/TsB01G015670.1/TsB01G015680.1/TsB09G005500.1/TsB09G005530.1
	GO:0009607	response to biotic stimulus	39/1012	322/21352	2.56	7.92331e+06	4.21922e+07	TsA01G008300.1/TsA01G010900.1/TsA01G010910.1/TsA01G011810.1/TsA01G011820.1/TsA01G011830.1/TsA01G012170.1/TsA13G007700.1/TsA13G009330.1/TsA13G009370.1/TsA13G009380.1/TsA13G009420.1/TsA13G009450.1/TsA13G011880.1/TsA13G011910.1/TsA13G011920.1/TsA13G011930.1/TsA13G011940.1/TsA13G012020.1/TsA13G012040.1/TsA13G012060.1/TsA13G012490.1/TsA13G012500.1/TsA13G012560.1/TsA13G012570.1/TsA13G012580.1/TsA13G012…
	GO:0055067	monovalent inorganic cation homeostasis	11/1012	33/21352	7.03	1.89994e+07	9.92275e+07	TsA01G007080.1/TsA01G007090.1/TsA09G005710.1/TsA09G005730.1/Tsatg001201lG000010.1/Tsatg001201lG000020.1/TsB01G015660.1/TsB01G015670.1/TsB01G015680.1/TsB09G005500.1/TsB09G005530.1
	GO:0009407	toxin catabolic process	9/1012	22/21352	8.63	3.31341e+07	1.69783e+07	TsA12G005250.1/TsA12G005260.1/TsA12G005420.1/TsB10G011330.1/TsB10G011350.1/Tsptg000131lG000660.1/Tsptg000131lG000690.1/Tsptg000131lG000700.1/Tsptg000131lG000750.1
	GO:0016998	cell wall macromolecule catabolic process	7/1012	13/21352	11.36	7.02524e+07	3.35856e+08	TsA07G024470.1/TsA07G024510.1/TsA07G025540.1/TsA07G026080.1/TsA07G026120.1/TsA07G027780.1/TsA07G027820.1
	GO:0009798	axis specification	11/1012	37/21352	6.27	7.04906e+07	3.35856e+08	TsA01G007080.1/TsA01G007090.1/TsA09G005710.1/TsA09G005730.1/Tsatg001201lG000010.1/Tsatg001201lG000020.1/TsB01G015660.1/TsB01G015670.1/TsB01G015680.1/TsB09G005500.1/TsB09G005530.1
	GO:0048598	embryonic morphogenesis	11/1012	37/21352	6.27	7.04906e+07	3.35856e+08	TsA01G007080.1/TsA01G007090.1/TsA09G005710.1/TsA09G005730.1/Tsatg001201lG000010.1/Tsatg001201lG000020.1/TsB01G015660.1/TsB01G015670.1/TsB01G015680.1/TsB09G005500.1/TsB09G005530.1
	GO:0055065	metal ion homeostasis	11/1012	37/21352	6.27	7.04906e+07	3.35856e+08	TsA01G007080.1/TsA01G007090.1/TsA09G005710.1/TsA09G005730.1/Tsatg001201lG000010.1/Tsatg001201lG000020.1/TsB01G015660.1/TsB01G015670.1/TsB01G015680.1/TsB09G005500.1/TsB09G005530.1
	GO:0006468	protein phosphorylation	21/1012	135/21352	3.28	1.52473e+08	7.13939e+08	TsA01G001350.1/TsA01G006870.1/TsA04G003290.1/TsA04G003410.1/TsA06G009310.1/TsA09G002150.1/TsA09G006310.1/TsA10G013190.1/TsA10G013200.1/TsB01G007200.1/TsB01G016120.1/TsB04G004160.1/TsB04G004210.1/TsB04G004250.1/TsB04G004280.1/TsB04G004290.1/TsB06G008860.1/TsB09G001790.1/TsB10G004960.1/TsB10G011700.1/TsB10G013180.1
	GO:2000280	regulation of root development	11/1012	40/21352	5.8	1.67236e+08	7.69794e+08	TsA01G007080.1/TsA01G007090.1/TsA09G005710.1/TsA09G005730.1/Tsatg001201lG000010.1/Tsatg001201lG000020.1/TsB01G015660.1/TsB01G015670.1/TsB01G015680.1/TsB09G005500.1/TsB09G005530.1
	GO:0019253	reductive pentose-phosphate cycle	30/1012	244/21352	2.59	1.79083e+08	8.10588e+08	Tsptg000146lG000050.1/Tsptg000173lG000020.1/Tsptg000364lG000010.1/Tsptg000517lG000050.1/Tsptg000689lG000040.1/Tsptg000774lG000010.1/Tsptg000775lG000030.1/Tsptg000948lG000130.1/Tsptg001000lG000030.1/Tsptg001013lG000010.1/Tsptg001076lG000040.1/Tsptg001083lG000030.1/Tsptg001122lG000030.1/Tsptg001298lG000030.1/Tsptg001306lG000040.1/Tsptg001334lG000020.1/Tsptg001426lG000090.1/Tsptg001429lG000010.1/Tsp…
	GO:0009635	response to herbicide	30/1012	247/21352	2.56	2.30895e+08	1.02797e+09	TsA12G005260.1/TsB10G011330.1/Tsptg000131lG000660.1/Tsptg000159lG000020.1/Tsptg000189lG000040.1/Tsptg000264lG000010.1/Tsptg000277lG000010.1/Tsptg000445lG000030.1/Tsptg000512lG000020.1/Tsptg000590lG000030.1/Tsptg000640lG000010.1/Tsptg000739lG000010.1/Tsptg000852lG000010.1/Tsptg000975lG000020.1/Tsptg001063lG000020.1/Tsptg001156lG000020.1/Tsptg001169lG000020.1/Tsptg001246lG000020.1/Tsptg001316lG0000…
	GO:0006032	chitin catabolic process	7/1012	15/21352	9.85	2.42275e+08	1.06124e+09	TsA07G024470.1/TsA07G024510.1/TsA07G025540.1/TsA07G026080.1/TsA07G026120.1/TsA07G027780.1/TsA07G027820.1
	GO:0008284	positive regulation of cell population prolifera..|positive regulation of cell population proliferation	8/1012	22/21352	7.67	4.37019e+08	1.88389e+09	TsA06G007390.1/TsA12G012650.1/TsA12G012660.1/TsA12G014390.1/TsA12G014400.1/TsA12G014620.1/TsA12G014630.1/TsB06G006930.1
	GO:0009605	response to external stimulus	42/1012	425/21352	2.09	5.99806e+08	2.54523e+09	TsA01G008300.1/TsA01G010900.1/TsA01G010910.1/TsA01G011810.1/TsA01G011820.1/TsA01G011830.1/TsA01G012170.1/TsA12G005260.1/TsA13G007700.1/TsA13G009330.1/TsA13G009370.1/TsA13G009380.1/TsA13G009420.1/TsA13G009450.1/TsA13G011880.1/TsA13G011910.1/TsA13G011920.1/TsA13G011930.1/TsA13G011940.1/TsA13G012020.1/TsA13G012040.1/TsA13G012060.1/TsA13G012490.1/TsA13G012500.1/TsA13G012560.1/TsA13G012570.1/TsA13G012…
	GO:0009404	toxin metabolic process	9/1012	30/21352	6.33	6.7615e+08	2.82505e+08	TsA12G005250.1/TsA12G005260.1/TsA12G005420.1/TsB10G011330.1/TsB10G011350.1/Tsptg000131lG000660.1/Tsptg000131lG000690.1/Tsptg000131lG000700.1/Tsptg000131lG000750.1
	GO:0009853	photorespiration	30/1012	261/21352	2.43	7.08975e+08	2.91731e+09	Tsptg000146lG000050.1/Tsptg000173lG000020.1/Tsptg000364lG000010.1/Tsptg000517lG000050.1/Tsptg000689lG000040.1/Tsptg000774lG000010.1/Tsptg000775lG000030.1/Tsptg000948lG000130.1/Tsptg001000lG000030.1/Tsptg001013lG000010.1/Tsptg001076lG000040.1/Tsptg001083lG000030.1/Tsptg001122lG000030.1/Tsptg001298lG000030.1/Tsptg001306lG000040.1/Tsptg001334lG000020.1/Tsptg001426lG000090.1/Tsptg001429lG000010.1/Tsp…
	GO:0045595	regulation of cell differentiation	11/1012	48/21352	4.84	1.1541e+09	4.67806e+09	TsA01G007080.1/TsA01G007090.1/TsA09G005710.1/TsA09G005730.1/Tsatg001201lG000010.1/Tsatg001201lG000020.1/TsB01G015660.1/TsB01G015670.1/TsB01G015680.1/TsB09G005500.1/TsB09G005530.1
	GO:0019684	photosynthesis, light reaction	12/1012	59/21352	4.29	1.71223e+08	6.83833e+09	Tsatg000735lG000020.1/Tsptg000296lG000070.1/Tsptg000366lG000070.1/Tsptg000393lG000070.1/Tsptg000494lG000010.1/Tsptg000552lG000010.1/Tsptg001092lG000010.1/Tsptg001373lG000040.1/Tsptg001807lG000010.1/Tsptg001955lG000020.1/Tsptg002134lG000010.1/Tsptg002243lG000030.1
	GO:0051704	multi-organism process	41/1012	441/21352	1.96	3.25553e+09	0.000128135308264851	TsA01G008300.1/TsA01G010900.1/TsA01G010910.1/TsA01G011810.1/TsA01G011820.1/TsA01G011830.1/TsA01G012170.1/TsA13G007700.1/TsA13G009330.1/TsA13G009370.1/TsA13G009380.1/TsA13G009420.1/TsA13G009450.1/TsA13G011880.1/TsA13G011910.1/TsA13G011920.1/TsA13G011930.1/TsA13G011940.1/TsA13G012020.1/TsA13G012040.1/TsA13G012060.1/TsA13G012490.1/TsA13G012500.1/TsA13G012560.1/TsA13G012570.1/TsA13G012580.1/TsA13G012…
	GO:0006575	cellular modified amino acid metabolic process	9/1012	37/21352	5.13	4.35878e+08	0.000169107621396918	TsA12G005250.1/TsA12G005260.1/TsA12G005420.1/TsB10G011330.1/TsB10G011350.1/Tsptg000131lG000660.1/Tsptg000131lG000690.1/Tsptg000131lG000700.1/Tsptg000131lG000750.1
	GO:0055080	cation homeostasis	11/1012	56/21352	4.14	5.37544e+09	0.000205613487919003	TsA01G007080.1/TsA01G007090.1/TsA09G005710.1/TsA09G005730.1/Tsatg001201lG000010.1/Tsatg001201lG000020.1/TsB01G015660.1/TsB01G015670.1/TsB01G015680.1/TsB09G005500.1/TsB09G005530.1
	GO:0098771	inorganic ion homeostasis	11/1012	59/21352	3.93	8.873e+09	0.000334683518425351	TsA01G007080.1/TsA01G007090.1/TsA09G005710.1/TsA09G005730.1/Tsatg001201lG000010.1/Tsatg001201lG000020.1/TsB01G015660.1/TsB01G015670.1/TsB01G015680.1/TsB09G005500.1/TsB09G005530.1
	GO:0032259	methylation	39/1012	444/21352	1.85	0.000167795728774236	0.000624243662923619	TsA02G019370.1/TsA02G020800.1/TsA02G021320.1/TsA04G002540.1/TsA04G002550.1/TsA04G002560.1/TsA04G002580.1/TsA07G019970.1/TsA07G021260.1/TsA10G009340.1/TsA10G010720.1/TsA10G011530.1/TsA11G004020.1/TsA12G007500.1/TsA12G007510.1/TsA12G007520.1/TsA12G007530.1/TsA12G007580.1/TsA13G009510.1/TsA13G009520.1/TsA13G012120.1/TsA13G012130.1/TsA13G012740.1/TsA13G012750.1/Tsatg000332lG000010.1/Tsatg001181lG0000…
	GO:0019748	secondary metabolic process	12/1012	74/21352	3.42	0.000174635577431619	0.000640910085026427	TsA02G019600.1/TsA02G020360.1/TsA12G005250.1/TsA12G005260.1/TsA12G005420.1/TsB02G014860.1/TsB10G011330.1/TsB10G011350.1/Tsptg000131lG000660.1/Tsptg000131lG000690.1/Tsptg000131lG000700.1/Tsptg000131lG000750.1
	GO:0050801	ion homeostasis	11/1012	68/21352	3.41	0.000329510785005162	0.00119317589517659	TsA01G007080.1/TsA01G007090.1/TsA09G005710.1/TsA09G005730.1/Tsatg001201lG000010.1/Tsatg001201lG000020.1/TsB01G015660.1/TsB01G015670.1/TsB01G015680.1/TsB09G005500.1/TsB09G005530.1
	GO:0006520	cellular amino acid metabolic process	10/1012	62/21352	3.4	0.000623640424503276	0.00222852118451309	TsA10G019760.1/TsA10G019770.1/TsA12G008630.1/TsA12G008650.1/TsB10G012140.1/TsB10G012150.1/TsB10G013610.1/TsB10G013620.1/TsB12G003350.1/TsB12G003370.1
	GO:0023014	signal transduction by protein phosphorylation	4/1012	10/21352	8.44	0.000837156926075366	0.00291479739443245	TsA06G009310.1/TsB06G008860.1/TsB10G011700.1/TsB10G013180.1
	GO:0031098	stress-activated protein kinase signaling cascade	4/1012	10/21352	8.44	0.000837156926075366	0.00291479739443245	TsA06G009310.1/TsB06G008860.1/TsB10G011700.1/TsB10G013180.1
	GO:0007029	endoplasmic reticulum organization	5/1012	17/21352	6.21	0.000908915719770186	0.00312458701799744	TsA09G014760.1/TsA13G007560.1/TsB09G008060.1/TsB11G008430.1/TsB13G007930.1
	GO:0090558	plant epidermis development	13/1012	101/21352	2.72	0.00096224699706056	0.00326657533212664	TsA01G007080.1/TsA01G007090.1/TsA09G005710.1/TsA09G005730.1/TsA12G011820.1/Tsatg001201lG000010.1/Tsatg001201lG000020.1/TsB01G015660.1/TsB01G015670.1/TsB01G015680.1/TsB09G005500.1/TsB09G005530.1/TsB12G010140.1
	GO:0022603	regulation of anatomical structure morphogenesis	11/1012	78/21352	2.98	0.00108744324298438	0.00364600853398273	TsA01G007080.1/TsA01G007090.1/TsA09G005710.1/TsA09G005730.1/Tsatg001201lG000010.1/Tsatg001201lG000020.1/TsB01G015660.1/TsB01G015670.1/TsB01G015680.1/TsB09G005500.1/TsB09G005530.1
	GO:0098754	detoxification	9/1012	57/21352	3.33	0.00134875920703199	0.00446700738657577	TsA12G005250.1/TsA12G005260.1/TsA12G005420.1/TsB10G011330.1/TsB10G011350.1/Tsptg000131lG000660.1/Tsptg000131lG000690.1/Tsptg000131lG000700.1/Tsptg000131lG000750.1
	GO:0048878	chemical homeostasis	11/1012	82/21352	2.83	0.00164898209441399	0.00539552796904007	TsA01G007080.1/TsA01G007090.1/TsA09G005710.1/TsA09G005730.1/Tsatg001201lG000010.1/Tsatg001201lG000020.1/TsB01G015660.1/TsB01G015670.1/TsB01G015680.1/TsB09G005500.1/TsB09G005530.1
	GO:0042127	regulation of cell population proliferation	8/1012	48/21352	3.52	0.0017276144687477	0.00554745664692786	TsA06G007390.1/TsA12G012650.1/TsA12G012660.1/TsA12G014390.1/TsA12G014400.1/TsA12G014620.1/TsA12G014630.1/TsB06G006930.1
	GO:0007017	microtubule-based process	15/1012	134/21352	2.36	0.00173626792340862	0.00554745664692786	TsA04G001550.1/TsA05G015490.1/TsA05G015500.1/TsA05G018610.1/TsA05G018620.1/TsA05G030200.1/TsA09G002470.1/TsB04G002440.1/TsB05G006180.1/TsB05G006190.1/TsB05G008170.1/TsB05G008180.1/TsB05G019420.1/TsB10G011700.1/TsB10G013180.1
	GO:0071555	cell wall organization	28/1012	327/21352	1.81	0.00192471782224056	0.00607805628075966	TsA12G011790.1/TsA12G011800.1/TsA12G011820.1/TsA12G011830.1/TsA12G011840.1/TsA12G011850.1/TsA12G011860.1/TsA13G008310.1/TsA13G008320.1/TsA13G010240.1/TsB12G009240.1/TsB12G009250.1/TsB12G009260.1/TsB12G009270.1/TsB12G009280.1/TsB12G009290.1/TsB12G009300.1/TsB12G009310.1/TsB12G009320.1/TsB12G010110.1/TsB12G010120.1/TsB12G010130.1/TsB12G010140.1/TsB12G010150.1/TsB12G010170.1/TsB12G010190.1/TsB13G008…
	GO:0006518	peptide metabolic process	9/1012	60/21352	3.16	0.00195295442723631	0.00609633686904981	TsA12G005250.1/TsA12G005260.1/TsA12G005420.1/TsB10G011330.1/TsB10G011350.1/Tsptg000131lG000660.1/Tsptg000131lG000690.1/Tsptg000131lG000700.1/Tsptg000131lG000750.1
	GO:0015743	malate transport	7/1012	39/21352	3.79	0.00213956943921181	0.00660297745594076	TsA05G028380.1/TsA05G028390.1/TsA10G021290.1/TsB05G017560.1/TsB05G017570.1/TsB10G015130.1/TsB10G015570.1
	GO:0043486	histone exchange	5/1012	21/21352	5.02	0.00255265201178048	0.00778928703772162	TsA09G014760.1/TsA13G007560.1/TsB09G008060.1/TsB11G008430.1/TsB13G007930.1
	GO:1905392	plant organ morphogenesis	13/1012	113/21352	2.43	0.0026914769407961	0.00812164971608647	TsA01G007080.1/TsA01G007090.1/TsA09G005710.1/TsA09G005730.1/TsA12G011820.1/Tsatg001201lG000010.1/Tsatg001201lG000020.1/TsB01G015660.1/TsB01G015670.1/TsB01G015680.1/TsB09G005500.1/TsB09G005530.1/TsB12G010140.1
	GO:0043603	cellular amide metabolic process	9/1012	68/21352	2.79	0.00465153873797501	0.0138819779571724	TsA12G005250.1/TsA12G005260.1/TsA12G005420.1/TsB10G011330.1/TsB10G011350.1/Tsptg000131lG000660.1/Tsptg000131lG000690.1/Tsptg000131lG000700.1/Tsptg000131lG000750.1
	GO:0030522	intracellular receptor signaling pathway	4/1012	16/21352	5.27	0.00577773367764781	0.0170555525038116	TsA01G003190.1/TsA02G005050.1/TsA02G005600.1/TsA04G002360.1
	GO:0009767	photosynthetic electron transport chain	5/1012	26/21352	4.06	0.00678265902270079	0.0198067462123011	Tsatg000735lG000020.1/Tsptg000494lG000010.1/Tsptg000552lG000010.1/Tsptg001092lG000010.1/Tsptg001955lG000020.1
	GO:0048646	anatomical structure formation involved in morph..|anatomical structure formation involved in morphogenesis	11/1012	99/21352	2.34	0.00718705826417667	0.0205829444056684	TsA01G007080.1/TsA01G007090.1/TsA09G005710.1/TsA09G005730.1/Tsatg001201lG000010.1/Tsatg001201lG000020.1/TsB01G015660.1/TsB01G015670.1/TsB01G015680.1/TsB09G005500.1/TsB09G005530.1
	GO:0009785	blue light signaling pathway	4/1012	17/21352	4.96	0.00727583151084092	0.0205829444056684	TsA01G003190.1/TsA02G005050.1/TsA02G005600.1/TsA04G002360.1
	GO:0032147	activation of protein kinase activity	4/1012	17/21352	4.96	0.00727583151084092	0.0205829444056684	TsA06G009310.1/TsB06G008860.1/TsB10G011700.1/TsB10G013180.1
	GO:0043044	ATP-dependent chromatin remodeling	5/1012	27/21352	3.91	0.00800539834478899	0.0224133778942546	TsA09G014760.1/TsA13G007560.1/TsB09G008060.1/TsB11G008430.1/TsB13G007930.1
	GO:0006869	lipid transport	11/1012	101/21352	2.3	0.00832452584758663	0.0230690404798856	TsA04G003330.1/TsA04G005830.1/TsA05G013080.1/TsA10G015670.1/TsB04G006780.1/TsB10G007370.1/TsB10G010930.1/TsB10G011160.1/TsB10G011170.1/Tsptg000131lG000270.1/Tsptg000131lG000520.1
	GO:0051186	obsolete cofactor metabolic process	9/1012	76/21352	2.5	0.0096249826030939	0.0264034610483597	TsA12G005250.1/TsA12G005260.1/TsA12G005420.1/TsB10G011330.1/TsB10G011350.1/Tsptg000131lG000660.1/Tsptg000131lG000690.1/Tsptg000131lG000700.1/Tsptg000131lG000750.1
	GO:0042537	benzene-containing compound metabolic process	3/1012	10/21352	6.33	0.00991478344646716	0.026926464517774	TsA12G005260.1/TsB10G011330.1/Tsptg000131lG000660.1
	GO:0009735	response to cytokinin	9/1012	77/21352	2.47	0.0104540051480684	0.0281097793455097	TsA12G005260.1/TsB10G011330.1/Tsptg000131lG000660.1/Tsptg000193lG000050.1/Tsptg000703lG000030.1/Tsptg000770lG000040.1/Tsptg001380lG000010.1/Tsptg001508lG000010.1/Tsptg001882lG000030.1
	GO:0071483	cellular response to blue light	4/1012	19/21352	4.44	0.0109905424483422	0.0292627445993013	TsA01G003190.1/TsA02G005050.1/TsA02G005600.1/TsA04G002360.1
	GO:2000030	regulation of response to red or far red light	3/1012	11/21352	5.75	0.0131579550102696	0.0346934327301949	TsA12G005260.1/TsB10G011330.1/Tsptg000131lG000660.1
	GO:0034728	nucleosome organization	5/1012	32/21352	3.3	0.0164409737439354	0.042930032764384	TsA09G014760.1/TsA13G007560.1/TsB09G008060.1/TsB11G008430.1/TsB13G007930.1
	GO:0006790	sulfur compound metabolic process	9/1012	83/21352	2.29	0.0165979487141369	0.042930032764384	TsA12G005250.1/TsA12G005260.1/TsA12G005420.1/TsB10G011330.1/TsB10G011350.1/Tsptg000131lG000660.1/Tsptg000131lG000690.1/Tsptg000131lG000700.1/Tsptg000131lG000750.1
	GO:0006470	protein dephosphorylation	4/1012	22/21352	3.84	0.0185384922077691	0.0474968320715434	TsA01G003190.1/TsA02G005050.1/TsA02G005600.1/TsA04G002360.1
	GO:0006342	chromatin silencing	3/1012	14/21352	4.52	0.02611312320327	0.0662782664677192	TsA07G011020.1/TsA07G011870.1/TsB07G004670.1
	GO:0016311	dephosphorylation	4/1012	25/21352	3.38	0.0286719696615423	0.0720991049968608	TsA01G003190.1/TsA02G005050.1/TsA02G005600.1/TsA04G002360.1
	GO:0007389	pattern specification process	11/1012	124/21352	1.87	0.0335854600519428	0.0836798521815668	TsA01G007080.1/TsA01G007090.1/TsA09G005710.1/TsA09G005730.1/Tsatg001201lG000010.1/Tsatg001201lG000020.1/TsB01G015660.1/TsB01G015670.1/TsB01G015680.1/TsB09G005500.1/TsB09G005530.1
	GO:0046686	response to cadmium ion	6/1012	53/21352	2.39	0.038576153445527	0.0952406467841719	TsA02G019600.1/TsA02G020360.1/TsA12G005260.1/TsB02G014860.1/TsB10G011330.1/Tsptg000131lG000660.1
	GO:0009637	response to blue light	5/1012	40/21352	2.64	0.0394793734109598	0.0965924925559755	TsA01G003190.1/TsA02G005050.1/TsA02G005600.1/TsA04G002360.1/TsA13G013040.1
	GO:0042592	homeostatic process	11/1012	129/21352	1.8	0.0428676562316194	0.103946008531558	TsA01G007080.1/TsA01G007090.1/TsA09G005710.1/TsA09G005730.1/Tsatg001201lG000010.1/Tsatg001201lG000020.1/TsB01G015660.1/TsB01G015670.1/TsB01G015680.1/TsB09G005500.1/TsB09G005530.1
	GO:0010345	suberin biosynthetic process	3/1012	17/21352	3.72	0.0439232326959166	0.105563055757303	TsA09G007760.1/TsA09G008640.1/TsA09G010300.1
	GO:0009636	response to toxic substance	9/1012	100/21352	1.9	0.0476729003959275	0.113569790416891	TsA12G005250.1/TsA12G005260.1/TsA12G005420.1/TsB10G011330.1/TsB10G011350.1/Tsptg000131lG000660.1/Tsptg000131lG000690.1/Tsptg000131lG000700.1/Tsptg000131lG000750.1
	GO:0042631	cellular response to water deprivation	3/1012	19/21352	3.33	0.0583902415134401	0.136703106265586	TsA12G005260.1/TsB10G011330.1/Tsptg000131lG000660.1
	GO:0071462	cellular response to water stimulus	3/1012	19/21352	3.33	0.0583902415134401	0.136703106265586	TsA12G005260.1/TsB10G011330.1/Tsptg000131lG000660.1
	GO:0071824	protein-DNA complex subunit organization	5/1012	46/21352	2.29	0.0654440358489111	0.151443526511827	TsA09G014760.1/TsA13G007560.1/TsB09G008060.1/TsB11G008430.1/TsB13G007930.1
	GO:0009698	phenylpropanoid metabolic process	3/1012	20/21352	3.16	0.0663592661711705	0.151443526511827	TsA02G019600.1/TsA02G020360.1/TsB02G014860.1
	GO:0009699	phenylpropanoid biosynthetic process	3/1012	20/21352	3.16	0.0663592661711705	0.151443526511827	TsA02G019600.1/TsA02G020360.1/TsB02G014860.1
	GO:0043408	regulation of MAPK cascade	2/1012	10/21352	4.22	0.0784452463322816	0.176066755578327	TsB10G011700.1/TsB10G013180.1
	GO:0070475	rRNA base methylation	2/1012	10/21352	4.22	0.0784452463322816	0.176066755578327	TsA10G000640.1/TsB10G000490.1
	GO:0045184	establishment of protein localization	11/1012	147/21352	1.58	0.0903200459998756	0.200350974014403	TsA01G007080.1/TsA01G007090.1/TsA09G005710.1/TsA09G005730.1/Tsatg001201lG000010.1/Tsatg001201lG000020.1/TsB01G015660.1/TsB01G015670.1/TsB01G015680.1/TsB09G005500.1/TsB09G005530.1
	GO:0030243	cellulose metabolic process	2/1012	11/21352	3.84	0.0929535332927287	0.200350974014403	TsA12G011820.1/TsB12G010140.1
	GO:0045860	positive regulation of protein kinase activity	2/1012	11/21352	3.84	0.0929535332927287	0.200350974014403	TsB10G011700.1/TsB10G013180.1
	GO:0051273	beta-glucan metabolic process	2/1012	11/21352	3.84	0.0929535332927287	0.200350974014403	TsA12G011820.1/TsB12G010140.1
	GO:0051274	beta-glucan biosynthetic process	2/1012	11/21352	3.84	0.0929535332927287	0.200350974014403	TsA12G011820.1/TsB12G010140.1
	GO:0006338	chromatin remodeling	5/1012	52/21352	2.03	0.0989645909869346	0.209974214429516	TsA09G014760.1/TsA13G007560.1/TsB09G008060.1/TsB11G008430.1/TsB13G007930.1
	GO:0010256	endomembrane system organization	5/1012	52/21352	2.03	0.0989645909869346	0.209974214429516	TsA09G014760.1/TsA13G007560.1/TsB09G008060.1/TsB11G008430.1/TsB13G007930.1
	GO:0051972	regulation of telomerase activity	2/1012	13/21352	3.25	0.123958346832541	0.258957518079316	TsB10G011700.1/TsB10G013180.1
	GO:0051973	positive regulation of telomerase activity	2/1012	13/21352	3.25	0.123958346832541	0.258957518079316	TsB10G011700.1/TsB10G013180.1
	GO:0045944	positive regulation of transcription by RNA poly..|positive regulation of transcription by RNA polymerase II	10/1012	140/21352	1.51	0.128606607456648	0.266617153264887	TsA02G015190.1/TsA03G006410.1/TsA06G001810.1/TsA06G002350.1/TsA08G006430.1/TsA08G006440.1/TsB02G012070.1/TsB03G006570.1/TsB08G007690.1/TsB08G007700.1
	GO:0010053	root epidermal cell differentiation	2/1012	14/21352	3.01	0.140265884104086	0.27603812432383	TsA12G011820.1/TsB12G010140.1
	GO:0010054	trichoblast differentiation	2/1012	14/21352	3.01	0.140265884104086	0.27603812432383	TsA12G011820.1/TsB12G010140.1
	GO:0048764	trichoblast maturation	2/1012	14/21352	3.01	0.140265884104086	0.27603812432383	TsA12G011820.1/TsB12G010140.1
	GO:0048765	root hair cell differentiation	2/1012	14/21352	3.01	0.140265884104086	0.27603812432383	TsA12G011820.1/TsB12G010140.1
	GO:1902533	positive regulation of intracellular signal tran..|positive regulation of intracellular signal transduction	2/1012	14/21352	3.01	0.140265884104086	0.27603812432383	TsB10G011700.1/TsB10G013180.1
	GO:2000278	regulation of DNA biosynthetic process	2/1012	14/21352	3.01	0.140265884104086	0.27603812432383	TsB10G011700.1/TsB10G013180.1
	GO:2000573	positive regulation of DNA biosynthetic process	2/1012	14/21352	3.01	0.140265884104086	0.27603812432383	TsB10G011700.1/TsB10G013180.1
	GO:0006325	chromatin organization	8/1012	109/21352	1.55	0.145750317559065	0.284767754110101	TsA07G011020.1/TsA07G011870.1/TsA09G014760.1/TsA13G007560.1/TsB07G004670.1/TsB09G008060.1/TsB11G008430.1/TsB13G007930.1
	GO:0009250	glucan biosynthetic process	2/1012	15/21352	2.81	0.156996579963346	0.304549756620626	TsA12G011820.1/TsB12G010140.1
	GO:0007346	regulation of mitotic cell cycle	4/1012	45/21352	1.88	0.16329209079842	0.314515561224281	TsA06G009310.1/TsB06G008860.1/TsB10G011700.1/TsB10G013180.1
	GO:0031122	cytoplasmic microtubule organization	2/1012	16/21352	2.64	0.174073799350753	0.332920980226052	TsB10G011700.1/TsB10G013180.1
	GO:0006633	fatty acid biosynthetic process	12/1012	187/21352	1.35	0.178069289002542	0.338180909552122	TsA10G013620.1/TsA10G013630.1/TsA10G013640.1/TsA11G005890.1/TsB02G019880.1/TsB02G020520.1/TsB02G021800.1/TsB02G021810.1/TsB10G005320.1/TsB10G005330.1/TsB11G006770.1/TsB11G007250.1
	GO:0044042	glucan metabolic process	2/1012	17/21352	2.48	0.191427208238065	0.358535170420478	TsA12G011820.1/TsB12G010140.1
	GO:0045859	regulation of protein kinase activity	2/1012	17/21352	2.48	0.191427208238065	0.358535170420478	TsB10G011700.1/TsB10G013180.1
	GO:0001934	positive regulation of protein phosphorylation	2/1012	18/21352	2.34	0.208992349454928	0.388752892280977	TsB10G011700.1/TsB10G013180.1
	GO:0071214	cellular response to abiotic stimulus	7/1012	104/21352	1.42	0.223319471194002	0.407746553382864	TsA01G003190.1/TsA02G005050.1/TsA02G005600.1/TsA04G002360.1/TsA12G005260.1/TsB10G011330.1/Tsptg000131lG000660.1
	GO:0104004	cellular response to environmental stimulus	7/1012	104/21352	1.42	0.223319471194002	0.407746553382864	TsA01G003190.1/TsA02G005050.1/TsA02G005600.1/TsA04G002360.1/TsA12G005260.1/TsB10G011330.1/Tsptg000131lG000660.1
	GO:0006073	cellular glucan metabolic process	2/1012	19/21352	2.22	0.226710244506868	0.407746553382864	TsA12G011820.1/TsB12G010140.1
	GO:0046777	protein autophosphorylation	2/1012	19/21352	2.22	0.226710244506868	0.407746553382864	TsB10G011700.1/TsB10G013180.1
	GO:0048469	cell maturation	2/1012	19/21352	2.22	0.226710244506868	0.407746553382864	TsA12G011820.1/TsB12G010140.1
	GO:0044550	secondary metabolite biosynthetic process	3/1012	35/21352	1.81	0.229615460909152	0.410254770876463	TsA02G019600.1/TsA02G020360.1/TsB02G014860.1
	GO:0009790	embryo development	11/1012	181/21352	1.28	0.240746531067618	0.417662834348859	TsA01G007080.1/TsA01G007090.1/TsA09G005710.1/TsA09G005730.1/Tsatg001201lG000010.1/Tsatg001201lG000020.1/TsB01G015660.1/TsB01G015670.1/TsB01G015680.1/TsB09G005500.1/TsB09G005530.1
	GO:0000271	polysaccharide biosynthetic process	2/1012	20/21352	2.11	0.244527019877501	0.417662834348859	TsA12G011820.1/TsB12G010140.1
	GO:0033674	positive regulation of kinase activity	2/1012	20/21352	2.11	0.244527019877501	0.417662834348859	TsB10G011700.1/TsB10G013180.1
	GO:0033692	cellular polysaccharide biosynthetic process	2/1012	20/21352	2.11	0.244527019877501	0.417662834348859	TsA12G011820.1/TsB12G010140.1
	GO:0043622	cortical microtubule organization	2/1012	20/21352	2.11	0.244527019877501	0.417662834348859	TsB10G011700.1/TsB10G013180.1
	GO:0051054	positive regulation of DNA metabolic process	2/1012	20/21352	2.11	0.244527019877501	0.417662834348859	TsB10G011700.1/TsB10G013180.1
	GO:0090627	plant epidermal cell differentiation	2/1012	20/21352	2.11	0.244527019877501	0.417662834348859	TsA12G011820.1/TsB12G010140.1
	GO:0009793	embryo development ending in seed dormancy	11/1012	183/21352	1.27	0.251664488739762	0.427167355887227	TsA01G007080.1/TsA01G007090.1/TsA09G005710.1/TsA09G005730.1/Tsatg001201lG000010.1/Tsatg001201lG000020.1/TsB01G015660.1/TsB01G015670.1/TsB01G015680.1/TsB09G005500.1/TsB09G005530.1
	GO:0080167	response to karrikin	3/1012	37/21352	1.71	0.255261508260344	0.428631578045851	TsA12G005260.1/TsB10G011330.1/Tsptg000131lG000660.1
	GO:0009888	tissue development	13/1012	222/21352	1.24	0.255683720392467	0.428631578045851	TsA01G007080.1/TsA01G007090.1/TsA09G005710.1/TsA09G005730.1/TsA12G011820.1/Tsatg001201lG000010.1/Tsatg001201lG000020.1/TsB01G015660.1/TsB01G015670.1/TsB01G015680.1/TsB09G005500.1/TsB09G005530.1/TsB12G010140.1
	GO:0044264	cellular polysaccharide metabolic process	2/1012	22/21352	1.92	0.280265160298941	0.466957774343731	TsA12G011820.1/TsB12G010140.1
	GO:0030587	sorocarp development	2/1012	23/21352	1.83	0.298101254801508	0.479041567977509	TsB10G011700.1/TsB10G013180.1
	GO:0042327	positive regulation of phosphorylation	2/1012	23/21352	1.83	0.298101254801508	0.479041567977509	TsB10G011700.1/TsB10G013180.1
	GO:0051703	intraspecies interaction between organisms	2/1012	23/21352	1.83	0.298101254801508	0.479041567977509	TsB10G011700.1/TsB10G013180.1
	GO:0090702	non-reproductive fruiting body development	2/1012	23/21352	1.83	0.298101254801508	0.479041567977509	TsB10G011700.1/TsB10G013180.1
	GO:0099120	socially cooperative development	2/1012	23/21352	1.83	0.298101254801508	0.479041567977509	TsB10G011700.1/TsB10G013180.1
	GO:2001252	positive regulation of chromosome organization	2/1012	23/21352	1.83	0.298101254801508	0.479041567977509	TsB10G011700.1/TsB10G013180.1
	GO:0030865	cortical cytoskeleton organization	2/1012	24/21352	1.76	0.315865090843232	0.501650929132373	TsB10G011700.1/TsB10G013180.1
	GO:0043549	regulation of kinase activity	2/1012	24/21352	1.76	0.315865090843232	0.501650929132373	TsB10G011700.1/TsB10G013180.1
	GO:0071478	cellular response to radiation	4/1012	62/21352	1.36	0.338584990843418	0.53151766131793	TsA01G003190.1/TsA02G005050.1/TsA02G005600.1/TsA04G002360.1
	GO:0071482	cellular response to light stimulus	4/1012	62/21352	1.36	0.338584990843418	0.53151766131793	TsA01G003190.1/TsA02G005050.1/TsA02G005600.1/TsA04G002360.1
	GO:0034637	cellular carbohydrate biosynthetic process	2/1012	26/21352	1.62	0.351046520532993	0.547912899561477	TsA12G011820.1/TsB12G010140.1
	GO:0010038	response to metal ion	6/1012	102/21352	1.24	0.354168538082612	0.549626964362791	TsA02G019600.1/TsA02G020360.1/TsA12G005260.1/TsB02G014860.1/TsB10G011330.1/Tsptg000131lG000660.1
	GO:0048316	seed development	11/1012	203/21352	1.14	0.368266948866957	0.562088166786692	TsA01G007080.1/TsA01G007090.1/TsA09G005710.1/TsA09G005730.1/Tsatg001201lG000010.1/Tsatg001201lG000020.1/TsB01G015660.1/TsB01G015670.1/TsB01G015680.1/TsB09G005500.1/TsB09G005530.1
	GO:0010562	positive regulation of phosphorus metabolic proc..|positive regulation of phosphorus metabolic process	2/1012	27/21352	1.56	0.368407399238875	0.562088166786692	TsB10G011700.1/TsB10G013180.1
	GO:0045937	positive regulation of phosphate metabolic process	2/1012	27/21352	1.56	0.368407399238875	0.562088166786692	TsB10G011700.1/TsB10G013180.1
	GO:0010154	fruit development	11/1012	204/21352	1.14	0.37432865581989	0.567931744789954	TsA01G007080.1/TsA01G007090.1/TsA09G005710.1/TsA09G005730.1/Tsatg001201lG000010.1/Tsatg001201lG000020.1/TsB01G015660.1/TsB01G015670.1/TsB01G015680.1/TsB09G005500.1/TsB09G005530.1
	GO:0008104	protein localization	11/1012	208/21352	1.12	0.398667783425397	0.601498760957617	TsA01G007080.1/TsA01G007090.1/TsA09G005710.1/TsA09G005730.1/Tsatg001201lG000010.1/Tsatg001201lG000020.1/TsB01G015660.1/TsB01G015670.1/TsB01G015680.1/TsB09G005500.1/TsB09G005530.1
	GO:0030154	cell differentiation	13/1012	251/21352	1.09	0.411768570443038	0.617600421181575	TsA01G007080.1/TsA01G007090.1/TsA09G005710.1/TsA09G005730.1/TsA12G011820.1/Tsatg001201lG000010.1/Tsatg001201lG000020.1/TsB01G015660.1/TsB01G015670.1/TsB01G015680.1/TsB09G005500.1/TsB09G005530.1/TsB12G010140.1
	GO:0002239	response to oomycetes	1/1012	11/21352	1.92	0.413888034194939	0.617600421181575	TsA13G013040.1
	GO:0051347	positive regulation of transferase activity	2/1012	30/21352	1.41	0.419290176777232	0.622242540169836	TsB10G011700.1/TsB10G013180.1
	GO:0001932	regulation of protein phosphorylation	2/1012	31/21352	1.36	0.435787925368963	0.643211011128104	TsB10G011700.1/TsB10G013180.1
	GO:0009646	response to absence of light	1/1012	12/21352	1.76	0.441681732212592	0.648386269763009	TsA13G013040.1
	GO:0005976	polysaccharide metabolic process	2/1012	32/21352	1.32	0.452028031244307	0.65298562184228	TsA12G011820.1/TsB12G010140.1
	GO:0016051	carbohydrate biosynthetic process	2/1012	32/21352	1.32	0.452028031244307	0.65298562184228	TsA12G011820.1/TsB12G010140.1
	GO:0048588	developmental cell growth	2/1012	32/21352	1.32	0.452028031244307	0.65298562184228	TsA12G011820.1/TsB12G010140.1
	GO:0097435	supramolecular fiber organization	2/1012	33/21352	1.28	0.467997845458589	0.66916864097795	TsB10G011700.1/TsB10G013180.1
	GO:0043255	regulation of carbohydrate biosynthetic process	1/1012	13/21352	1.62	0.468158680994263	0.66916864097795	TsB11G008410.1
	GO:0048869	cellular developmental process	13/1012	262/21352	1.05	0.473109018821194	0.672703923151657	TsA01G007080.1/TsA01G007090.1/TsA09G005710.1/TsA09G005730.1/TsA12G011820.1/Tsatg001201lG000010.1/Tsatg001201lG000020.1/TsB01G015660.1/TsB01G015670.1/TsB01G015680.1/TsB09G005500.1/TsB09G005530.1/TsB12G010140.1
	GO:0044262	cellular carbohydrate metabolic process	2/1012	34/21352	1.24	0.483686494048124	0.684161817239123	TsA12G011820.1/TsB12G010140.1
	GO:0051193	obsolete regulation of cofactor metabolic process	1/1012	14/21352	1.51	0.493381203831969	0.694258797865547	TsB11G008410.1
	GO:0009653	anatomical structure morphogenesis	15/1012	309/21352	1.02	0.499738797902403	0.699580086048942	TsA01G007080.1/TsA01G007090.1/TsA09G005710.1/TsA09G005730.1/TsA12G011820.1/Tsatg001201lG000010.1/Tsatg001201lG000020.1/TsB01G015660.1/TsB01G015670.1/TsB01G015680.1/TsB09G005500.1/TsB09G005530.1/TsB10G011700.1/TsB10G013180.1/TsB12G010140.1
	GO:0051607	defense response to virus	1/1012	15/21352	1.41	0.517408676965441	0.71725792360174	TsA13G013040.1
	GO:0019439	aromatic compound catabolic process	3/1012	58/21352	1.09	0.522931067556152	0.71725792360174	TsA12G005260.1/TsB10G011330.1/Tsptg000131lG000660.1
	GO:0031668	cellular response to extracellular stimulus	3/1012	58/21352	1.09	0.522931067556152	0.71725792360174	TsA12G005260.1/TsB10G011330.1/Tsptg000131lG000660.1
	GO:1901361	organic cyclic compound catabolic process	3/1012	58/21352	1.09	0.522931067556152	0.71725792360174	TsA12G005260.1/TsB10G011330.1/Tsptg000131lG000660.1
	GO:0006109	regulation of carbohydrate metabolic process	1/1012	16/21352	1.32	0.540297668806421	0.730050909333622	TsB11G008410.1
	GO:0035690	cellular response to drug	1/1012	16/21352	1.32	0.540297668806421	0.730050909333622	TsA13G013040.1
	GO:2000026	regulation of multicellular organismal development	11/1012	234/21352	0.99	0.554733266030925	0.730050909333622	TsA01G007080.1/TsA01G007090.1/TsA09G005710.1/TsA09G005730.1/Tsatg001201lG000010.1/Tsatg001201lG000020.1/TsB01G015660.1/TsB01G015670.1/TsB01G015680.1/TsB09G005500.1/TsB09G005530.1
	GO:0042325	regulation of phosphorylation	2/1012	40/21352	1.05	0.571495317127475	0.730050909333622	TsB10G011700.1/TsB10G013180.1
	GO:0051338	regulation of transferase activity	2/1012	40/21352	1.05	0.571495317127475	0.730050909333622	TsB10G011700.1/TsB10G013180.1
	GO:0071695	anatomical structure maturation	2/1012	40/21352	1.05	0.571495317127475	0.730050909333622	TsA12G011820.1/TsB12G010140.1
	GO:0033036	macromolecule localization	11/1012	239/21352	0.97	0.583180306766255	0.730050909333622	TsA01G007080.1/TsA01G007090.1/TsA09G005710.1/TsA09G005730.1/Tsatg001201lG000010.1/Tsatg001201lG000020.1/TsB01G015660.1/TsB01G015670.1/TsB01G015680.1/TsB09G005500.1/TsB09G005530.1
	GO:0071496	cellular response to external stimulus	3/1012	64/21352	0.99	0.590140282026166	0.730050909333622	TsA12G005260.1/TsB10G011330.1/Tsptg000131lG000660.1
	GO:0009832	plant-type cell wall biogenesis	2/1012	42/21352	1	0.598252156966967	0.730050909333622	TsA12G011820.1/TsB12G010140.1
	GO:0006793	phosphorus metabolic process	6/1012	132/21352	0.96	0.599834218129892	0.730050909333622	TsA01G003190.1/TsA02G005050.1/TsA02G005600.1/TsA04G002360.1/TsB10G011700.1/TsB10G013180.1
	GO:0009991	response to extracellular stimulus	3/1012	66/21352	0.96	0.611140140850559	0.730050909333622	TsA12G005260.1/TsB10G011330.1/Tsptg000131lG000660.1
	GO:0006796	phosphate-containing compound metabolic process	6/1012	137/21352	0.92	0.635964120073599	0.730050909333622	TsA01G003190.1/TsA02G005050.1/TsA02G005600.1/TsA04G002360.1/TsB10G011700.1/TsB10G013180.1
	GO:0031401	positive regulation of protein modification proc..|positive regulation of protein modification process	2/1012	45/21352	0.94	0.635995178063769	0.730050909333622	TsB10G011700.1/TsB10G013180.1
	GO:1902531	regulation of intracellular signal transduction	2/1012	45/21352	0.94	0.635995178063769	0.730050909333622	TsB10G011700.1/TsB10G013180.1
	GO:0051239	regulation of multicellular organismal process	11/1012	250/21352	0.93	0.64275255228488	0.730050909333622	TsA01G007080.1/TsA01G007090.1/TsA09G005710.1/TsA09G005730.1/Tsatg001201lG000010.1/Tsatg001201lG000020.1/TsB01G015660.1/TsB01G015670.1/TsB01G015680.1/TsB09G005500.1/TsB09G005530.1
	GO:0034605	cellular response to heat	1/1012	22/21352	0.96	0.656569706035605	0.730050909333622	TsB07G007190.1
	GO:0009411	response to UV	2/1012	47/21352	0.9	0.659576104647308	0.730050909333622	TsB10G011700.1/TsB10G013180.1
	GO:0009642	response to light intensity	2/1012	48/21352	0.88	0.670899247045687	0.730050909333622	TsA10G013620.1/TsA13G013040.1
	GO:0021700	developmental maturation	2/1012	48/21352	0.88	0.670899247045687	0.730050909333622	TsA12G011820.1/TsB12G010140.1
	GO:0009615	response to virus	1/1012	23/21352	0.92	0.672863726546246	0.730050909333622	TsA13G013040.1
	GO:0000281	mitotic cytokinesis	2/1012	51/21352	0.83	0.703039744328191	0.730050909333622	TsA12G011820.1/TsB12G010140.1
	GO:0000910	cytokinesis	2/1012	51/21352	0.83	0.703039744328191	0.730050909333622	TsA12G011820.1/TsB12G010140.1
	GO:0061640	cytoskeleton-dependent cytokinesis	2/1012	51/21352	0.83	0.703039744328191	0.730050909333622	TsA12G011820.1/TsB12G010140.1
	GO:0080135	regulation of cellular response to stress	2/1012	51/21352	0.83	0.703039744328191	0.730050909333622	TsB10G011700.1/TsB10G013180.1
	GO:0002252	immune effector process	1/1012	25/21352	0.84	0.703171320123687	0.730050909333622	TsA13G013040.1
	GO:0006629	lipid metabolic process	11/1012	266/21352	0.87	0.72054488745323	0.730050909333622	TsA02G030760.1/TsA09G007760.1/TsA09G007790.1/TsA09G008620.1/TsA09G008640.1/TsA09G010300.1/TsA09G010310.1/TsA09G012460.1/TsA09G012480.1/TsA10G013620.1/TsB01G001280.1
	GO:0051052	regulation of DNA metabolic process	2/1012	53/21352	0.8	0.722983326741152	0.730050909333622	TsB10G011700.1/TsB10G013180.1
	GO:0099402	plant organ development	13/1012	314/21352	0.87	0.730283396298789	0.730050909333622	TsA01G007080.1/TsA01G007090.1/TsA09G005710.1/TsA09G005730.1/TsA12G011820.1/Tsatg001201lG000010.1/Tsatg001201lG000020.1/TsB01G015660.1/TsB01G015670.1/TsB01G015680.1/TsB09G005500.1/TsB09G005530.1/TsB12G010140.1
	GO:0071554	cell wall organization or biogenesis	4/1012	104/21352	0.81	0.732319132920284	0.730050909333622	TsA12G011820.1/TsB10G011700.1/TsB10G013180.1/TsB12G010140.1
	GO:0010638	positive regulation of organelle organization	2/1012	54/21352	0.78	0.732523774883271	0.730050909333622	TsB10G011700.1/TsB10G013180.1
	GO:0000226	microtubule cytoskeleton organization	3/1012	82/21352	0.77	0.752415481818529	0.730050909333622	TsA09G002470.1/TsB10G011700.1/TsB10G013180.1
	GO:0009266	response to temperature stimulus	7/1012	181/21352	0.82	0.759759935038736	0.730050909333622	TsA01G003190.1/TsA02G005050.1/TsA02G005600.1/TsA04G002360.1/TsA12G005260.1/TsB10G011330.1/Tsptg000131lG000660.1
	GO:0032270	positive regulation of cellular protein metaboli..|positive regulation of cellular protein metabolic process	2/1012	59/21352	0.72	0.776117040295699	0.730050909333622	TsB10G011700.1/TsB10G013180.1
	GO:0042981	regulation of apoptotic process	2/1012	59/21352	0.72	0.776117040295699	0.730050909333622	TsB10G011700.1/TsB10G013180.1
	GO:0051247	positive regulation of protein metabolic process	2/1012	59/21352	0.72	0.776117040295699	0.730050909333622	TsB10G011700.1/TsB10G013180.1
	GO:0060560	developmental growth involved in morphogenesis	2/1012	60/21352	0.7	0.784051770571776	0.730050909333622	TsA12G011820.1/TsB12G010140.1
	GO:0065008	regulation of biological quality	13/1012	329/21352	0.83	0.786989434660463	0.730050909333622	TsA01G007080.1/TsA01G007090.1/TsA09G005710.1/TsA09G005730.1/Tsatg001201lG000010.1/Tsatg001201lG000020.1/TsB01G015660.1/TsB01G015670.1/TsB01G015680.1/TsB09G005500.1/TsB09G005530.1/TsB10G011700.1/TsB10G013180.1
	GO:0051130	positive regulation of cellular component organi..|positive regulation of cellular component organization	2/1012	61/21352	0.69	0.79173821918426	0.730050909333622	TsB10G011700.1/TsB10G013180.1
	GO:0033044	regulation of chromosome organization	2/1012	62/21352	0.68	0.799182069264025	0.730050909333622	TsB10G011700.1/TsB10G013180.1
	GO:0009967	positive regulation of signal transduction	2/1012	63/21352	0.67	0.806389023453473	0.730050909333622	TsB10G011700.1/TsB10G013180.1
	GO:0023056	positive regulation of signaling	2/1012	63/21352	0.67	0.806389023453473	0.730050909333622	TsB10G011700.1/TsB10G013180.1
	GO:0009644	response to high light intensity	1/1012	34/21352	0.62	0.808374698613456	0.730050909333622	TsA10G013620.1
	GO:0010015	root morphogenesis	2/1012	64/21352	0.66	0.813364789305967	0.730050909333622	TsA12G011820.1/TsB12G010140.1
	GO:0009751	response to salicylic acid	1/1012	36/21352	0.59	0.826136794055925	0.730050909333622	TsA13G013040.1
	GO:0072330	monocarboxylic acid biosynthetic process	1/1012	36/21352	0.59	0.826136794055925	0.730050909333622	TsA10G013620.1
	GO:0043933	protein-containing complex subunit organization	6/1012	173/21352	0.73	0.834005701204381	0.730050909333622	TsA09G014760.1/TsA13G007560.1/TsB02G015140.1/TsB09G008060.1/TsB11G008430.1/TsB13G007930.1
	GO:0006631	fatty acid metabolic process	1/1012	37/21352	0.57	0.834391136541167	0.730050909333622	TsA10G013620.1
	GO:0010565	regulation of cellular ketone metabolic process	1/1012	37/21352	0.57	0.834391136541167	0.730050909333622	TsB11G008410.1
	GO:0010647	positive regulation of cell communication	2/1012	68/21352	0.62	0.839069583701898	0.730050909333622	TsB10G011700.1/TsB10G013180.1
	GO:0071669	plant-type cell wall organization or biogenesis	2/1012	68/21352	0.62	0.839069583701898	0.730050909333622	TsA12G011820.1/TsB12G010140.1
	GO:0000278	mitotic cell cycle	3/1012	98/21352	0.65	0.849277926668656	0.730050909333622	TsA09G002470.1/TsA12G011820.1/TsB12G010140.1
	GO:0050793	regulation of developmental process	11/1012	302/21352	0.77	0.852307920562959	0.730050909333622	TsA01G007080.1/TsA01G007090.1/TsA09G005710.1/TsA09G005730.1/Tsatg001201lG000010.1/Tsatg001201lG000020.1/TsB01G015660.1/TsB01G015670.1/TsB01G015680.1/TsB09G005500.1/TsB09G005530.1
	GO:0009409	response to cold	3/1012	99/21352	0.64	0.85406200126832	0.730050909333622	TsA12G005260.1/TsB10G011330.1/Tsptg000131lG000660.1
	GO:0055114	oxidation-reduction process	11/1012	305/21352	0.76	0.860642172287831	0.730050909333622	TsA02G019600.1/TsA02G020360.1/TsA10G013620.1/TsA10G016820.1/TsB02G014860.1/TsB02G025420.1/TsB08G004570.1/TsB12G003900.1/TsB12G003940.1/TsB12G004090.1/TsB12G006370.1
	GO:0030001	metal ion transport	6/1012	181/21352	0.7	0.863586039292919	0.730050909333622	TsA03G012270.1/TsA03G012280.1/TsA03G013460.1/TsA03G013470.1/TsA03G014550.1/TsA03G014560.1
	GO:0019220	regulation of phosphate metabolic process	2/1012	73/21352	0.58	0.866672305068438	0.730050909333622	TsB10G011700.1/TsB10G013180.1
	GO:0051174	regulation of phosphorus metabolic process	2/1012	73/21352	0.58	0.866672305068438	0.730050909333622	TsB10G011700.1/TsB10G013180.1
	GO:1903047	mitotic cell cycle process	2/1012	73/21352	0.58	0.866672305068438	0.730050909333622	TsA12G011820.1/TsB12G010140.1
	GO:0062012	regulation of small molecule metabolic process	1/1012	43/21352	0.49	0.876314836936351	0.730050909333622	TsB11G008410.1
	GO:0007005	mitochondrion organization	1/1012	44/21352	0.48	0.88218885190751	0.730050909333622	TsB02G015140.1
	GO:0032787	monocarboxylic acid metabolic process	1/1012	44/21352	0.48	0.88218885190751	0.730050909333622	TsA10G013620.1
	GO:0009408	response to heat	4/1012	134/21352	0.63	0.884235096296062	0.730050909333622	TsA01G003190.1/TsA02G005050.1/TsA02G005600.1/TsA04G002360.1
	GO:0016049	cell growth	2/1012	80/21352	0.53	0.898048239106523	0.730050909333622	TsA12G011820.1/TsB12G010140.1
	GO:0071229	cellular response to acid chemical	4/1012	140/21352	0.6	0.903437626319279	0.730050909333622	TsA12G005260.1/TsA13G013040.1/TsB10G011330.1/Tsptg000131lG000660.1
	GO:0051276	chromosome organization	5/1012	169/21352	0.62	0.907278540536042	0.730050909333622	TsA09G014760.1/TsA13G007560.1/TsB09G008060.1/TsB11G008430.1/TsB13G007930.1
	GO:0016053	organic acid biosynthetic process	1/1012	50/21352	0.42	0.91202125996049	0.730050909333622	TsA10G013620.1
	GO:0046394	carboxylic acid biosynthetic process	1/1012	50/21352	0.42	0.91202125996049	0.730050909333622	TsA10G013620.1
	GO:0048589	developmental growth	2/1012	84/21352	0.5	0.912740604863088	0.730050909333622	TsA12G011820.1/TsB12G010140.1
	GO:0009414	response to water deprivation	3/1012	115/21352	0.55	0.914342755693501	0.730050909333622	TsA12G005260.1/TsB10G011330.1/Tsptg000131lG000660.1
	GO:0071407	cellular response to organic cyclic compound	1/1012	51/21352	0.41	0.916200890273136	0.730050909333622	TsA13G013040.1
	GO:0043067	regulation of programmed cell death	2/1012	86/21352	0.49	0.919319006266564	0.730050909333622	TsB10G011700.1/TsB10G013180.1
	GO:0009415	response to water	3/1012	118/21352	0.54	0.922733706970549	0.730050909333622	TsA12G005260.1/TsB10G011330.1/Tsptg000131lG000660.1
	GO:0009314	response to radiation	8/1012	260/21352	0.65	0.929714222472875	0.730050909333622	TsA01G003190.1/TsA02G005050.1/TsA02G005600.1/TsA04G002360.1/TsA10G013620.1/TsA13G013040.1/TsB10G011700.1/TsB10G013180.1
	GO:0048608	reproductive structure development	11/1012	339/21352	0.68	0.931231881628464	0.730050909333622	TsA01G007080.1/TsA01G007090.1/TsA09G005710.1/TsA09G005730.1/Tsatg001201lG000010.1/Tsatg001201lG000020.1/TsB01G015660.1/TsB01G015670.1/TsB01G015680.1/TsB09G005500.1/TsB09G005530.1
	GO:0061458	reproductive system development	11/1012	339/21352	0.68	0.931231881628464	0.730050909333622	TsA01G007080.1/TsA01G007090.1/TsA09G005710.1/TsA09G005730.1/Tsatg001201lG000010.1/Tsatg001201lG000020.1/TsB01G015660.1/TsB01G015670.1/TsB01G015680.1/TsB09G005500.1/TsB09G005530.1
	GO:0016310	phosphorylation	2/1012	91/21352	0.46	0.933780136154592	0.730050909333622	TsB10G011700.1/TsB10G013180.1
	GO:0009416	response to light stimulus	8/1012	263/21352	0.64	0.934760812771559	0.730050909333622	TsA01G003190.1/TsA02G005050.1/TsA02G005600.1/TsA04G002360.1/TsA10G013620.1/TsA13G013040.1/TsB10G011700.1/TsB10G013180.1
	GO:0010941	regulation of cell death	2/1012	92/21352	0.46	0.936361418464754	0.730050909333622	TsB10G011700.1/TsB10G013180.1
	GO:0051726	regulation of cell cycle	2/1012	93/21352	0.45	0.938847089819841	0.730050909333622	TsB10G011700.1/TsB10G013180.1
	GO:0006810	transport	11/1012	345/21352	0.67	0.93981199553274	0.730050909333622	TsA01G007080.1/TsA01G007090.1/TsA09G005710.1/TsA09G005730.1/Tsatg001201lG000010.1/Tsatg001201lG000020.1/TsB01G015660.1/TsB01G015670.1/TsB01G015680.1/TsB09G005500.1/TsB09G005530.1
	GO:0031399	regulation of protein modification process	2/1012	94/21352	0.45	0.941240403246191	0.730050909333622	TsB10G011700.1/TsB10G013180.1
	GO:0002831	regulation of response to biotic stimulus	1/1012	60/21352	0.35	0.945930963308678	0.730050909333622	TsA13G013040.1
	GO:0017004	cytochrome complex assembly	1/1012	60/21352	0.35	0.945930963308678	0.730050909333622	TsB02G015140.1
	GO:0032101	regulation of response to external stimulus	1/1012	62/21352	0.34	0.950948691116982	0.730050909333622	TsA13G013040.1
	GO:0044255	cellular lipid metabolic process	1/1012	65/21352	0.32	0.957616587787953	0.730050909333622	TsA10G013620.1
	GO:0043085	positive regulation of catalytic activity	2/1012	104/21352	0.41	0.960744926975527	0.730050909333622	TsB10G011700.1/TsB10G013180.1
	GO:0007010	cytoskeleton organization	2/1012	106/21352	0.4	0.96381795335644	0.730050909333622	TsB10G011700.1/TsB10G013180.1
	GO:0042744	hydrogen peroxide catabolic process	3/1012	140/21352	0.45	0.964642229830657	0.730050909333622	TsA01G010840.1/TsA01G011890.1/TsB01G018140.1
	GO:0040007	growth	2/1012	111/21352	0.38	0.970521994698962	0.730050909333622	TsA12G011820.1/TsB12G010140.1
	GO:0010035	response to inorganic substance	6/1012	238/21352	0.53	0.971769211101949	0.730050909333622	TsA02G019600.1/TsA02G020360.1/TsA12G005260.1/TsB02G014860.1/TsB10G011330.1/Tsptg000131lG000660.1
	GO:0051234	establishment of localization	11/1012	378/21352	0.61	0.972264487753299	0.730050909333622	TsA01G007080.1/TsA01G007090.1/TsA09G005710.1/TsA09G005730.1/Tsatg001201lG000010.1/Tsatg001201lG000020.1/TsB01G015660.1/TsB01G015670.1/TsB01G015680.1/TsB09G005500.1/TsB09G005530.1
	GO:0044283	small molecule biosynthetic process	1/1012	74/21352	0.29	0.972661362112659	0.730050909333622	TsA10G013620.1
	GO:0042546	cell wall biogenesis	2/1012	114/21352	0.37	0.973951517599697	0.730050909333622	TsA12G011820.1/TsB12G010140.1
	GO:0044093	positive regulation of molecular function	2/1012	114/21352	0.37	0.973951517599697	0.730050909333622	TsB10G011700.1/TsB10G013180.1
	GO:0043900	regulation of multi-organism process	1/1012	75/21352	0.28	0.973961611268688	0.730050909333622	TsA13G013040.1
	GO:0002682	regulation of immune system process	1/1012	76/21352	0.28	0.975200077659443	0.730050909333622	TsA13G013040.1
	GO:0019438	aromatic compound biosynthetic process	4/1012	183/21352	0.46	0.976203937304194	0.730050909333622	TsA02G019600.1/TsA02G020360.1/TsB02G014860.1/TsB12G002250.1
	GO:0019752	carboxylic acid metabolic process	1/1012	79/21352	0.27	0.978573420441539	0.730050909333622	TsA10G013620.1
	GO:0046677	response to antibiotic	1/1012	79/21352	0.27	0.978573420441539	0.730050909333622	TsA13G013040.1
	GO:1901701	cellular response to oxygen-containing compound	4/1012	189/21352	0.45	0.980657074889266	0.730050909333622	TsA12G005260.1/TsA13G013040.1/TsB10G011330.1/Tsptg000131lG000660.1
	GO:0048468	cell development	2/1012	124/21352	0.34	0.98281514873481	0.730050909333622	TsA12G011820.1/TsB12G010140.1
	GO:0003006	developmental process involved in reproduction	11/1012	398/21352	0.58	0.983199837305653	0.730050909333622	TsA01G007080.1/TsA01G007090.1/TsA09G005710.1/TsA09G005730.1/Tsatg001201lG000010.1/Tsatg001201lG000020.1/TsB01G015660.1/TsB01G015670.1/TsB01G015680.1/TsB09G005500.1/TsB09G005530.1
	GO:0035556	intracellular signal transduction	2/1012	131/21352	0.32	0.987195121880798	0.730050909333622	TsB10G011700.1/TsB10G013180.1
	GO:0016192	vesicle-mediated transport	7/1012	294/21352	0.5	0.987305041988705	0.730050909333622	TsA07G003380.1/TsA07G003770.1/TsA07G006670.1/TsA13G000260.1/Tsatg001912lG000020.1/TsB07G001320.1/TsB13G000830.1
	GO:0008610	lipid biosynthetic process	1/1012	91/21352	0.23	0.988063660582244	0.730050909333622	TsA10G013620.1
	GO:0080134	regulation of response to stress	3/1012	178/21352	0.36	0.991573456540316	0.730050909333622	TsA13G013040.1/TsB10G011700.1/TsB10G013180.1
	GO:0006082	organic acid metabolic process	1/1012	99/21352	0.21	0.991920179526748	0.730050909333622	TsA10G013620.1
	GO:0043436	oxoacid metabolic process	1/1012	99/21352	0.21	0.991920179526748	0.730050909333622	TsA10G013620.1
	GO:0032268	regulation of cellular protein metabolic process	2/1012	142/21352	0.3	0.991971415472922	0.730050909333622	TsB10G011700.1/TsB10G013180.1
	GO:0009056	catabolic process	10/1012	400/21352	0.53	0.992527231641418	0.730050909333622	TsA05G006010.1/TsA12G005250.1/TsA12G005260.1/TsA12G005420.1/TsB10G011330.1/TsB10G011350.1/Tsptg000131lG000660.1/Tsptg000131lG000690.1/Tsptg000131lG000700.1/Tsptg000131lG000750.1
	GO:0048584	positive regulation of response to stimulus	2/1012	146/21352	0.29	0.993233330193541	0.730050909333622	TsB10G011700.1/TsB10G013180.1
	GO:0014070	response to organic cyclic compound	1/1012	103/21352	0.2	0.993352742983647	0.730050909333622	TsA13G013040.1
	GO:0006979	response to oxidative stress	6/1012	288/21352	0.44	0.994173580558469	0.730050909333622	TsA01G010840.1/TsA01G011890.1/TsA12G005260.1/TsB01G018140.1/TsB10G011330.1/Tsptg000131lG000660.1
	GO:0022402	cell cycle process	2/1012	150/21352	0.28	0.994300421949864	0.730050909333622	TsA12G011820.1/TsB12G010140.1
	GO:0009791	post-embryonic development	11/1012	439/21352	0.53	0.994373779460729	0.730050909333622	TsA01G007080.1/TsA01G007090.1/TsA09G005710.1/TsA09G005730.1/Tsatg001201lG000010.1/Tsatg001201lG000020.1/TsB01G015660.1/TsB01G015670.1/TsB01G015680.1/TsB09G005500.1/TsB09G005530.1
	GO:0033043	regulation of organelle organization	2/1012	153/21352	0.28	0.994990729233377	0.730050909333622	TsB10G011700.1/TsB10G013180.1
	GO:0034622	cellular protein-containing complex assembly	1/1012	109/21352	0.19	0.995040099681419	0.730050909333622	TsB02G015140.1
	GO:0051301	cell division	2/1012	156/21352	0.27	0.995598845244647	0.730050909333622	TsA12G011820.1/TsB12G010140.1
	GO:0044248	cellular catabolic process	9/1012	389/21352	0.49	0.995606305013141	0.730050909333622	TsA12G005250.1/TsA12G005260.1/TsA12G005420.1/TsB10G011330.1/TsB10G011350.1/Tsptg000131lG000660.1/Tsptg000131lG000690.1/Tsptg000131lG000700.1/Tsptg000131lG000750.1
	GO:1901362	organic cyclic compound biosynthetic process	3/1012	196/21352	0.32	0.995846759446605	0.730050909333622	TsA02G019600.1/TsA02G020360.1/TsB02G014860.1
	GO:0022622	root system development	2/1012	158/21352	0.27	0.995963366522883	0.730050909333622	TsA12G011820.1/TsB12G010140.1
	GO:0044249	cellular biosynthetic process	7/1012	336/21352	0.44	0.99660079117263	0.730050909333622	TsA02G019600.1/TsA02G020360.1/TsA10G013620.1/TsA12G011820.1/TsB02G014860.1/TsB12G002250.1/TsB12G010140.1
	GO:0031347	regulation of defense response	1/1012	118/21352	0.18	0.996803684570195	0.730050909333622	TsA13G013040.1
	GO:0000003	reproduction	11/1012	466/21352	0.5	0.99737910123098	0.730050909333622	TsA01G007080.1/TsA01G007090.1/TsA09G005710.1/TsA09G005730.1/Tsatg001201lG000010.1/Tsatg001201lG000020.1/TsB01G015660.1/TsB01G015670.1/TsB01G015680.1/TsB09G005500.1/TsB09G005530.1
	GO:0022414	reproductive process	11/1012	466/21352	0.5	0.99737910123098	0.730050909333622	TsA01G007080.1/TsA01G007090.1/TsA09G005710.1/TsA09G005730.1/Tsatg001201lG000010.1/Tsatg001201lG000020.1/TsB01G015660.1/TsB01G015670.1/TsB01G015680.1/TsB09G005500.1/TsB09G005530.1
	GO:0051179	localization	11/1012	466/21352	0.5	0.99737910123098	0.730050909333622	TsA01G007080.1/TsA01G007090.1/TsA09G005710.1/TsA09G005730.1/Tsatg001201lG000010.1/Tsatg001201lG000020.1/TsB01G015660.1/TsB01G015670.1/TsB01G015680.1/TsB09G005500.1/TsB09G005530.1
	GO:0048522	positive regulation of cellular process	10/1012	437/21352	0.48	0.997434564674548	0.730050909333622	TsA06G007390.1/TsA12G012650.1/TsA12G012660.1/TsA12G014390.1/TsA12G014400.1/TsA12G014620.1/TsA12G014630.1/TsB06G006930.1/TsB10G011700.1/TsB10G013180.1
	GO:0007049	cell cycle	2/1012	176/21352	0.24	0.998156760896772	0.730050909333622	TsA12G011820.1/TsB12G010140.1
	GO:0048364	root development	2/1012	176/21352	0.24	0.998156760896772	0.730050909333622	TsA12G011820.1/TsB12G010140.1
	GO:0050790	regulation of catalytic activity	2/1012	176/21352	0.24	0.998156760896772	0.730050909333622	TsB10G011700.1/TsB10G013180.1
	GO:0051246	regulation of protein metabolic process	2/1012	181/21352	0.23	0.99851995038352	0.730050909333622	TsB10G011700.1/TsB10G013180.1
	GO:0042493	response to drug	1/1012	135/21352	0.16	0.998606909482335	0.730050909333622	TsA13G013040.1
	GO:0034645	cellular macromolecule biosynthetic process	2/1012	185/21352	0.23	0.99875886367961	0.730050909333622	TsA12G011820.1/TsB12G010140.1
	GO:0031327	negative regulation of cellular biosynthetic pro..|negative regulation of cellular biosynthetic process	1/1012	138/21352	0.15	0.99879690230323	0.730050909333622	TsB11G008410.1
	GO:0065003	protein-containing complex assembly	1/1012	141/21352	0.15	0.998961005555702	0.730050909333622	TsB02G015140.1
	GO:0009059	macromolecule biosynthetic process	2/1012	191/21352	0.22	0.999047652002632	0.730050909333622	TsA12G011820.1/TsB12G010140.1
	GO:0009890	negative regulation of biosynthetic process	1/1012	144/21352	0.15	0.999102744098992	0.730050909333622	TsB11G008410.1
	GO:0010557	positive regulation of macromolecule biosyntheti..|positive regulation of macromolecule biosynthetic process	2/1012	198/21352	0.21	0.999301587152626	0.730050909333622	TsB10G011700.1/TsB10G013180.1
	GO:0051128	regulation of cellular component organization	2/1012	200/21352	0.21	0.999360944590453	0.730050909333622	TsB10G011700.1/TsB10G013180.1
	GO:0031328	positive regulation of cellular biosynthetic pro..|positive regulation of cellular biosynthetic process	2/1012	201/21352	0.21	0.999388725003981	0.730050909333622	TsB10G011700.1/TsB10G013180.1
	GO:0045935	positive regulation of nucleobase-containing com..|positive regulation of nucleobase-containing compound metabolic process	2/1012	202/21352	0.21	0.999415311119786	0.730050909333622	TsB10G011700.1/TsB10G013180.1
	GO:0009725	response to hormone	10/1012	488/21352	0.43	0.999465622111467	0.730050909333622	TsA12G005260.1/TsA13G013040.1/TsB10G011330.1/Tsptg000131lG000660.1/Tsptg000193lG000050.1/Tsptg000703lG000030.1/Tsptg000770lG000040.1/Tsptg001380lG000010.1/Tsptg001508lG000010.1/Tsptg001882lG000030.1
	GO:0044281	small molecule metabolic process	1/1012	156/21352	0.14	0.999501073764374	0.730050909333622	TsA10G013620.1
	GO:1901576	organic substance biosynthetic process	6/1012	359/21352	0.35	0.999501832375817	0.730050909333622	TsA02G019600.1/TsA02G020360.1/TsA10G013620.1/TsA12G011820.1/TsB02G014860.1/TsB12G010140.1
	GO:0009719	response to endogenous stimulus	10/1012	493/21352	0.43	0.999544220481449	0.730050909333622	TsA12G005260.1/TsA13G013040.1/TsB10G011330.1/Tsptg000131lG000660.1/Tsptg000193lG000050.1/Tsptg000703lG000030.1/Tsptg000770lG000040.1/Tsptg001380lG000010.1/Tsptg001508lG000010.1/Tsptg001882lG000030.1
	GO:0009891	positive regulation of biosynthetic process	2/1012	209/21352	0.2	0.999571972917953	0.730050909333622	TsB10G011700.1/TsB10G013180.1
	GO:0006508	proteolysis	5/1012	328/21352	0.32	0.99957483273174	0.730050909333622	TsA05G001310.1/TsA05G004700.1/TsA05G005200.1/TsA05G006000.1/TsA05G006010.1
	GO:0031324	negative regulation of cellular metabolic process	2/1012	215/21352	0.2	0.999672656115234	0.730050909333622	TsA10G013620.1/TsB11G008410.1
	GO:0006886	intracellular protein transport	7/1012	409/21352	0.36	0.999715460762407	0.730050909333622	TsA07G003380.1/TsA07G003770.1/TsA07G006670.1/TsA13G000260.1/Tsatg001912lG000020.1/TsB07G001320.1/TsB13G000830.1
	GO:0065009	regulation of molecular function	2/1012	220/21352	0.19	0.999738360513652	0.730050909333622	TsB10G011700.1/TsB10G013180.1
	GO:0023051	regulation of signaling	2/1012	230/21352	0.18	0.999833096092705	0.730050909333622	TsB10G011700.1/TsB10G013180.1
	GO:0048583	regulation of response to stimulus	6/1012	392/21352	0.32	0.999851347747616	0.730050909333622	TsA12G005260.1/TsA13G013040.1/TsB10G011330.1/TsB10G011700.1/TsB10G013180.1/Tsptg000131lG000660.1
	GO:0010646	regulation of cell communication	2/1012	235/21352	0.18	0.999866787370315	0.730050909333622	TsB10G011700.1/TsB10G013180.1
	GO:0009966	regulation of signal transduction	2/1012	236/21352	0.18	0.999872667915468	0.730050909333622	TsB10G011700.1/TsB10G013180.1
	GO:0006996	organelle organization	8/1012	496/21352	0.34	0.999956308898304	0.730050909333622	TsA09G014760.1/TsA13G007560.1/TsB02G015140.1/TsB09G008060.1/TsB10G011700.1/TsB10G013180.1/TsB11G008430.1/TsB13G007930.1
	GO:1901575	organic substance catabolic process	4/1012	350/21352	0.24	0.999960665479279	0.730050909333622	TsA05G006010.1/TsA12G005260.1/TsB10G011330.1/Tsptg000131lG000660.1
	GO:0051173	positive regulation of nitrogen compound metabol..|positive regulation of nitrogen compound metabolic process	2/1012	265/21352	0.16	0.999965866399259	0.730050909333622	TsB10G011700.1/TsB10G013180.1
	GO:0010604	positive regulation of macromolecule metabolic p..|positive regulation of macromolecule metabolic process	2/1012	268/21352	0.16	0.999970234588686	0.730050909333622	TsB10G011700.1/TsB10G013180.1
	GO:0032870	cellular response to hormone stimulus	1/1012	220/21352	0.1	0.999978314275749	0.730050909333622	TsA13G013040.1
	GO:0031325	positive regulation of cellular metabolic process	2/1012	277/21352	0.15	0.999980277293235	0.730050909333622	TsB10G011700.1/TsB10G013180.1
	GO:0071495	cellular response to endogenous stimulus	1/1012	225/21352	0.09	0.999983033179533	0.730050909333622	TsA13G013040.1
	GO:0070887	cellular response to chemical stimulus	4/1012	372/21352	0.23	0.999984184748792	0.730050909333622	TsA12G005260.1/TsA13G013040.1/TsB10G011330.1/Tsptg000131lG000660.1
	GO:0044085	cellular component biogenesis	3/1012	330/21352	0.19	0.99998487308968	0.730050909333622	TsA12G011820.1/TsB02G015140.1/TsB12G010140.1
	GO:0009892	negative regulation of metabolic process	2/1012	289/21352	0.15	0.999988626544661	0.730050909333622	TsA10G013620.1/TsB11G008410.1
	GO:0001101	response to acid chemical	4/1012	384/21352	0.22	0.999990421660426	0.730050909333622	TsA12G005260.1/TsA13G013040.1/TsB10G011330.1/Tsptg000131lG000660.1
	GO:0009893	positive regulation of metabolic process	2/1012	295/21352	0.14	0.999991369210774	0.730050909333622	TsB10G011700.1/TsB10G013180.1
	GO:0036211	protein modification process	6/1012	474/21352	0.27	0.999993583813056	0.730050909333622	TsA01G003190.1/TsA02G005050.1/TsA02G005600.1/TsA04G002360.1/TsB10G011700.1/TsB10G013180.1
	GO:0022607	cellular component assembly	1/1012	245/21352	0.09	0.999993645989427	0.730050909333622	TsB02G015140.1
	GO:0006464	cellular protein modification process	6/1012	495/21352	0.26	0.999997205795035	0.730050909333622	TsA01G003190.1/TsA02G005050.1/TsA02G005600.1/TsA04G002360.1/TsB10G011700.1/TsB10G013180.1
	GO:0071310	cellular response to organic substance	1/1012	276/21352	0.08	0.999998616203817	0.730050909333622	TsA13G013040.1
	GO:1901565	organonitrogen compound catabolic process	1/1012	298/21352	0.07	0.999999531535036	0.730050909333622	TsA05G006010.1
	GO:0030163	protein catabolic process	1/1012	300/21352	0.07	0.999999575488996	0.730050909333622	TsA05G006010.1
	GO:0009057	macromolecule catabolic process	1/1012	315/21352	0.07	0.999999797304152	0.730050909333622	TsA05G006010.1
	GO:0048523	negative regulation of cellular process	2/1012	414/21352	0.1	0.999999966505821	0.730050909333622	TsA10G013620.1/TsB11G008410.1
Cellular Component	GO:0045261	proton-transporting ATP synthase complex, cataly..|proton-transporting ATP synthase complex, catalytic core F(1)	64/1178	296/25186	4.62	3.22237e-11	1.39071e-10	Tsatg000727lG000010.1/Tsptg000234lG000030.1/Tsptg000239lG000060.1/Tsptg000264lG000020.1/Tsptg000384lG000030.1/Tsptg000390lG000010.1/Tsptg000401lG000030.1/Tsptg000451lG000110.1/Tsptg000472lG000030.1/Tsptg000475lG000020.1/Tsptg000507lG000010.1/Tsptg000588lG000050.1/Tsptg000619lG000040.1/Tsptg000642lG000010.1/Tsptg000672lG000030.1/Tsptg000700lG000010.1/Tsptg000784lG000010.1/Tsptg000863lG000010.1/Tsp…
	GO:0005750	mitochondrial respiratory chain complex III	16/1178	25/25186	13.68	0.0651821	1.40656	Tsptg000243lG000010.1/Tsptg000347lG000010.1/Tsptg000520lG000020.1/Tsptg000543lG000020.1/Tsptg000760lG000020.1/Tsptg001060lG000010.1/Tsptg001171lG000020.1/Tsptg001336lG000030.1/Tsptg001371lG000010.1/Tsptg001372lG000020.1/Tsptg001577lG000010.1/Tsptg001616lG000010.1/Tsptg001823lG000010.1/Tsptg002005lG000010.1/Tsptg002067lG000010.1/Tsptg002194lG000010.1
	GO:0009531	secondary cell wall	11/1178	13/25186	18.09	16.0266	115.279	TsA01G007080.1/TsA01G007090.1/TsA09G005710.1/TsA09G005730.1/Tsatg001201lG000010.1/Tsatg001201lG000020.1/TsB01G015660.1/TsB01G015670.1/TsB01G015680.1/TsB09G005500.1/TsB09G005530.1
	GO:0044426	obsolete cell wall part	11/1178	13/25186	18.09	16.0266	115.279	TsA01G007080.1/TsA01G007090.1/TsA09G005710.1/TsA09G005730.1/Tsatg001201lG000010.1/Tsatg001201lG000020.1/TsB01G015660.1/TsB01G015670.1/TsB01G015680.1/TsB09G005500.1/TsB09G005530.1
	GO:0044462	obsolete external encapsulating structure part	11/1178	13/25186	18.09	16.0266	115.279	TsA01G007080.1/TsA01G007090.1/TsA09G005710.1/TsA09G005730.1/Tsatg001201lG000010.1/Tsatg001201lG000020.1/TsB01G015660.1/TsB01G015670.1/TsB01G015680.1/TsB09G005500.1/TsB09G005530.1
	GO:0048226	Casparian strip	11/1178	13/25186	18.09	16.0266	115.279	TsA01G007080.1/TsA01G007090.1/TsA09G005710.1/TsA09G005730.1/Tsatg001201lG000010.1/Tsatg001201lG000020.1/TsB01G015660.1/TsB01G015670.1/TsB01G015680.1/TsB09G005500.1/TsB09G005530.1
	GO:0009575	chromoplast stroma	45/1178	281/25186	3.42	46.1779	284.706	Tsatg000821lG000010.1/Tsatg001376lG000010.1/Tsptg000225lG000010.1/Tsptg000364lG000040.1/Tsptg000408lG000010.1/Tsptg000419lG000010.1/Tsptg000463lG000020.1/Tsptg000478lG000010.1/Tsptg000570lG000010.1/Tsptg000611lG000010.1/Tsptg000617lG000030.1/Tsptg000689lG000010.1/Tsptg000702lG000010.1/Tsptg000837lG000010.1/Tsptg000842lG000020.1/Tsptg000909lG000010.1/Tsptg000954lG000010.1/Tsptg000975lG000030.1/Tsp…
	GO:0009509	chromoplast	45/1178	283/25186	3.4	59.6873	32.1997	Tsatg000821lG000010.1/Tsatg001376lG000010.1/Tsptg000225lG000010.1/Tsptg000364lG000040.1/Tsptg000408lG000010.1/Tsptg000419lG000010.1/Tsptg000463lG000020.1/Tsptg000478lG000010.1/Tsptg000570lG000010.1/Tsptg000611lG000010.1/Tsptg000617lG000030.1/Tsptg000689lG000010.1/Tsptg000702lG000010.1/Tsptg000837lG000010.1/Tsptg000842lG000020.1/Tsptg000909lG000010.1/Tsptg000954lG000010.1/Tsptg000975lG000030.1/Tsp…
	GO:0033179	proton-transporting V-type ATPase, V0 domain	11/1178	19/25186	12.38	11971.9	57409.2	TsA02G004590.1/TsA02G006070.1/TsA02G007450.1/TsA02G024390.1/TsA02G024660.1/TsA02G028810.1/TsA06G013450.1/Tsatg001058lG000010.1/Tsatg001177lG000020.1/TsB02G002860.1/TsB06G013360.1
	GO:0009532	plastid stroma	55/1178	460/25186	2.56	19008.5	82036.8	TsA12G005260.1/Tsatg000821lG000010.1/Tsatg001376lG000010.1/TsB10G011330.1/Tsptg000131lG000660.1/Tsptg000225lG000010.1/Tsptg000296lG000070.1/Tsptg000364lG000040.1/Tsptg000366lG000070.1/Tsptg000393lG000070.1/Tsptg000408lG000010.1/Tsptg000419lG000010.1/Tsptg000463lG000020.1/Tsptg000478lG000010.1/Tsptg000570lG000010.1/Tsptg000611lG000010.1/Tsptg000617lG000030.1/Tsptg000689lG000010.1/Tsptg000702lG0000…
	GO:0000786	nucleosome	21/1178	98/25186	4.58	400591	1.5717e+06	TsA02G024470.1/TsA02G028880.1/TsA06G002610.1/TsA06G003050.1/TsA06G003260.1/TsA07G011020.1/TsA07G011040.1/TsA07G011870.1/TsA07G011900.1/TsA09G020380.1/TsA09G020410.1/TsA09G023540.1/Tsatg000576lG000020.1/Tsatg001058lG000030.1/TsB02G007260.1/TsB02G017010.1/TsB07G004670.1/TsB07G004700.1/TsB09G010490.1/TsB12G003030.1/Tsptg002555lG000040.1
	GO:0031361	integral component of thylakoid membrane	29/1178	230/25186	2.7	1.25152e+08	4.50109e+08	Tsptg000211lG000040.1/Tsptg000217lG000010.1/Tsptg000222lG000080.1/Tsptg000271lG000040.1/Tsptg000292lG000010.1/Tsptg000364lG000020.1/Tsptg000451lG000060.1/Tsptg000541lG000040.1/Tsptg000618lG000020.1/Tsptg000637lG000040.1/Tsptg000686lG000010.1/Tsptg000948lG000090.1/Tsptg001052lG000020.1/Tsptg001057lG000010.1/Tsptg001065lG000020.1/Tsptg001076lG000030.1/Tsptg001117lG000010.1/Tsptg001313lG000010.1/Tsp…
	GO:0005811	lipid droplet	8/1178	25/25186	6.84	1.1857e+08	3.93632e+09	TsA11G012530.1/TsA11G012540.1/TsA11G012550.1/TsA11G012590.1/TsB11G011130.1/TsB11G011150.1/TsB11G011160.1/TsB13G005220.1
	GO:0009521	photosystem	5/1178	10/25186	10.69	4.59236e+08	0.000141569062849333	Tsatg000735lG000020.1/Tsptg000494lG000010.1/Tsptg000552lG000010.1/Tsptg001092lG000010.1/Tsptg001955lG000020.1
	GO:0009505	plant-type cell wall	11/1178	66/25186	3.56	0.000225514398917322	0.000648848446007732	TsA01G007080.1/TsA01G007090.1/TsA09G005710.1/TsA09G005730.1/Tsatg001201lG000010.1/Tsatg001201lG000020.1/TsB01G015660.1/TsB01G015670.1/TsB01G015680.1/TsB09G005500.1/TsB09G005530.1
	GO:0048046	apoplast	27/1178	281/25186	2.05	0.000341125574368849	0.000920141351915975	TsA02G026900.1/TsA02G026910.1/TsA02G027900.1/TsA02G027910.1/TsA02G027920.1/TsA02G029810.1/TsA02G029820.1/TsA02G029830.1/TsA11G001490.1/TsA11G001510.1/TsA11G001520.1/TsA11G001530.1/TsA12G005260.1/TsB02G017940.1/TsB02G017950.1/TsB02G017960.1/TsB10G011330.1/TsB10G011700.1/TsB10G013180.1/TsB11G002230.1/TsB11G002260.1/TsB11G002270.1/TsB11G002280.1/TsB11G002290.1/TsB11G002300.1/TsB11G002310.1/Tsptg0001…
	GO:0000790	nuclear chromatin	8/1178	39/25186	4.39	0.000376583935839432	0.000956033521326112	TsA07G011020.1/TsA07G011870.1/TsA09G014760.1/TsA13G007560.1/TsB07G004670.1/TsB09G008060.1/TsB11G008430.1/TsB13G007930.1
	GO:0070603	SWI/SNF superfamily-type complex	5/1178	17/25186	6.29	0.000856954077465482	0.00194654388787173	TsA09G014760.1/TsA13G007560.1/TsB09G008060.1/TsB11G008430.1/TsB13G007930.1
	GO:1904949	ATPase complex	5/1178	17/25186	6.29	0.000856954077465482	0.00194654388787173	TsA09G014760.1/TsA13G007560.1/TsB09G008060.1/TsB11G008430.1/TsB13G007930.1
	GO:0010287	plastoglobule	7/1178	37/25186	4.04	0.00144337940386054	0.00300919562511173	Tsptg000296lG000070.1/Tsptg000366lG000070.1/Tsptg000393lG000070.1/Tsptg001373lG000040.1/Tsptg001807lG000010.1/Tsptg002134lG000010.1/Tsptg002243lG000030.1
	GO:0031224	intrinsic component of membrane	16/1178	147/25186	2.33	0.00146423055417022	0.00300919562511173	Tsptg000243lG000010.1/Tsptg000347lG000010.1/Tsptg000520lG000020.1/Tsptg000543lG000020.1/Tsptg000760lG000020.1/Tsptg001060lG000010.1/Tsptg001171lG000020.1/Tsptg001336lG000030.1/Tsptg001371lG000010.1/Tsptg001372lG000020.1/Tsptg001577lG000010.1/Tsptg001616lG000010.1/Tsptg001823lG000010.1/Tsptg002005lG000010.1/Tsptg002067lG000010.1/Tsptg002194lG000010.1
	GO:0055035	plastid thylakoid membrane	13/1178	108/25186	2.57	0.00160148432673756	0.00314166781800192	Tsptg000193lG000050.1/Tsptg000296lG000070.1/Tsptg000366lG000070.1/Tsptg000393lG000070.1/Tsptg000703lG000030.1/Tsptg000770lG000040.1/Tsptg001373lG000040.1/Tsptg001380lG000010.1/Tsptg001508lG000010.1/Tsptg001807lG000010.1/Tsptg001882lG000030.1/Tsptg002134lG000010.1/Tsptg002243lG000030.1
	GO:0034357	photosynthetic membrane	13/1178	113/25186	2.46	0.0024110399600383	0.00452414820876752	Tsptg000193lG000050.1/Tsptg000296lG000070.1/Tsptg000366lG000070.1/Tsptg000393lG000070.1/Tsptg000703lG000030.1/Tsptg000770lG000040.1/Tsptg001373lG000040.1/Tsptg001380lG000010.1/Tsptg001508lG000010.1/Tsptg001807lG000010.1/Tsptg001882lG000030.1/Tsptg002134lG000010.1/Tsptg002243lG000030.1
	GO:0005774	vacuolar membrane	14/1178	129/25186	2.32	0.00289457290891186	0.00520515303795554	TsA02G004590.1/TsA02G006070.1/TsA02G007450.1/TsA02G024390.1/TsA02G024660.1/TsA02G028810.1/TsA06G013450.1/TsA12G005260.1/Tsatg001058lG000010.1/Tsatg001177lG000020.1/TsB02G002860.1/TsB06G013360.1/TsB10G011330.1/Tsptg000131lG000660.1
	GO:0044436	obsolete thylakoid part	13/1178	119/25186	2.34	0.00379669141948458	0.00655428834521548	Tsptg000193lG000050.1/Tsptg000296lG000070.1/Tsptg000366lG000070.1/Tsptg000393lG000070.1/Tsptg000703lG000030.1/Tsptg000770lG000040.1/Tsptg001373lG000040.1/Tsptg001380lG000010.1/Tsptg001508lG000010.1/Tsptg001807lG000010.1/Tsptg001882lG000030.1/Tsptg002134lG000010.1/Tsptg002243lG000030.1
	GO:0031976	plastid thylakoid	13/1178	126/25186	2.21	0.00616186921124409	0.0102282039538869	Tsptg000193lG000050.1/Tsptg000296lG000070.1/Tsptg000366lG000070.1/Tsptg000393lG000070.1/Tsptg000703lG000030.1/Tsptg000770lG000040.1/Tsptg001373lG000040.1/Tsptg001380lG000010.1/Tsptg001508lG000010.1/Tsptg001807lG000010.1/Tsptg001882lG000030.1/Tsptg002134lG000010.1/Tsptg002243lG000030.1
	GO:0009534	chloroplast thylakoid	13/1178	130/25186	2.14	0.00796618828998282	0.0122787112740337	Tsptg000193lG000050.1/Tsptg000296lG000070.1/Tsptg000366lG000070.1/Tsptg000393lG000070.1/Tsptg000703lG000030.1/Tsptg000770lG000040.1/Tsptg001373lG000040.1/Tsptg001380lG000010.1/Tsptg001508lG000010.1/Tsptg001807lG000010.1/Tsptg001882lG000030.1/Tsptg002134lG000010.1/Tsptg002243lG000030.1
	GO:0042651	thylakoid membrane	13/1178	130/25186	2.14	0.00796618828998282	0.0122787112740337	Tsptg000193lG000050.1/Tsptg000296lG000070.1/Tsptg000366lG000070.1/Tsptg000393lG000070.1/Tsptg000703lG000030.1/Tsptg000770lG000040.1/Tsptg001373lG000040.1/Tsptg001380lG000010.1/Tsptg001508lG000010.1/Tsptg001807lG000010.1/Tsptg001882lG000030.1/Tsptg002134lG000010.1/Tsptg002243lG000030.1
	GO:0030312	external encapsulating structure	11/1178	103/25186	2.28	0.0087643647069552	0.0130431561882092	TsA01G007080.1/TsA01G007090.1/TsA09G005710.1/TsA09G005730.1/Tsatg001201lG000010.1/Tsatg001201lG000020.1/TsB01G015660.1/TsB01G015670.1/TsB01G015680.1/TsB09G005500.1/TsB09G005530.1
	GO:0045263	proton-transporting ATP synthase complex, coupli..|proton-transporting ATP synthase complex, coupling factor F(o)	6/1178	43/25186	2.98	0.0143380447150632	0.0206266608181611	Tsptg000193lG000050.1/Tsptg000703lG000030.1/Tsptg000770lG000040.1/Tsptg001380lG000010.1/Tsptg001508lG000010.1/Tsptg001882lG000030.1
	GO:0055044	symplast	14/1178	156/25186	1.92	0.0149103116051617	0.020757988991906	TsA06G007390.1/TsA07G023340.1/TsA07G023620.1/TsA07G024440.1/TsA07G025840.1/TsA07G026020.1/TsA12G012650.1/TsA12G012660.1/TsA12G014390.1/TsA12G014400.1/TsA12G014620.1/TsA12G014630.1/TsA13G013040.1/TsB06G006930.1
	GO:0005911	cell-cell junction	14/1178	164/25186	1.83	0.0220540838485773	0.0297439946641996	TsA06G007390.1/TsA07G023340.1/TsA07G023620.1/TsA07G024440.1/TsA07G025840.1/TsA07G026020.1/TsA12G012650.1/TsA12G012660.1/TsA12G014390.1/TsA12G014400.1/TsA12G014620.1/TsA12G014630.1/TsA13G013040.1/TsB06G006930.1
	GO:0005618	cell wall	22/1178	305/25186	1.54	0.029997897435788	0.0383081409293813	TsA01G007080.1/TsA01G007090.1/TsA09G005710.1/TsA09G005730.1/TsA11G001490.1/TsA11G001510.1/TsA11G001520.1/TsA11G001530.1/Tsatg001201lG000010.1/Tsatg001201lG000020.1/TsB01G015660.1/TsB01G015670.1/TsB01G015680.1/TsB09G005500.1/TsB09G005530.1/TsB11G002230.1/TsB11G002260.1/TsB11G002270.1/TsB11G002280.1/TsB11G002290.1/TsB11G002300.1/TsB11G002310.1
	GO:0030054	cell junction	14/1178	171/25186	1.75	0.0301793402931468	0.0383081409293813	TsA06G007390.1/TsA07G023340.1/TsA07G023620.1/TsA07G024440.1/TsA07G025840.1/TsA07G026020.1/TsA12G012650.1/TsA12G012660.1/TsA12G014390.1/TsA12G014400.1/TsA12G014620.1/TsA12G014630.1/TsA13G013040.1/TsB06G006930.1
	GO:0009579	thylakoid	14/1178	175/25186	1.71	0.0357044646967525	0.0440265579719354	TsA10G013620.1/Tsptg000193lG000050.1/Tsptg000296lG000070.1/Tsptg000366lG000070.1/Tsptg000393lG000070.1/Tsptg000703lG000030.1/Tsptg000770lG000040.1/Tsptg001373lG000040.1/Tsptg001380lG000010.1/Tsptg001508lG000010.1/Tsptg001807lG000010.1/Tsptg001882lG000030.1/Tsptg002134lG000010.1/Tsptg002243lG000030.1
	GO:0009506	plasmodesma	14/1178	183/25186	1.64	0.0488689937680882	0.0585856358038484	TsA06G007390.1/TsA07G023340.1/TsA07G023620.1/TsA07G024440.1/TsA07G025840.1/TsA07G026020.1/TsA12G012650.1/TsA12G012660.1/TsA12G014390.1/TsA12G014400.1/TsA12G014620.1/TsA12G014630.1/TsA13G013040.1/TsB06G006930.1
	GO:0031984	organelle subcompartment	14/1178	184/25186	1.63	0.0507235466258479	0.0591654455664229	TsA10G013620.1/Tsptg000193lG000050.1/Tsptg000296lG000070.1/Tsptg000366lG000070.1/Tsptg000393lG000070.1/Tsptg000703lG000030.1/Tsptg000770lG000040.1/Tsptg001373lG000040.1/Tsptg001380lG000010.1/Tsptg001508lG000010.1/Tsptg001807lG000010.1/Tsptg001882lG000030.1/Tsptg002134lG000010.1/Tsptg002243lG000030.1
	GO:0044454	obsolete nuclear chromosome part	5/1178	46/25186	2.32	0.0625677625829671	0.071060339775669	TsA09G014760.1/TsA13G007560.1/TsB09G008060.1/TsB11G008430.1/TsB13G007930.1
	GO:0000228	nuclear chromosome	5/1178	53/25186	2.02	0.100947673507596	0.11170997608128	TsA09G014760.1/TsA13G007560.1/TsB09G008060.1/TsB11G008430.1/TsB13G007930.1
	GO:0005874	microtubule	13/1178	218/25186	1.27	0.222293561948253	0.23984305368101	TsA04G001550.1/TsA05G015490.1/TsA05G015500.1/TsA05G018610.1/TsA05G018620.1/TsA05G030200.1/TsA09G002470.1/TsB04G002440.1/TsB05G006180.1/TsB05G006190.1/TsB05G008170.1/TsB05G008180.1/TsB05G019420.1
	GO:0000785	chromatin	5/1178	73/25186	1.46	0.255630451730403	0.269084686032003	TsA09G014760.1/TsA13G007560.1/TsB09G008060.1/TsB11G008430.1/TsB13G007930.1
	GO:0022625	cytosolic large ribosomal subunit	3/1178	48/25186	1.34	0.390932409844694	0.395784750060963	TsA07G027340.1/TsA13G000610.1/TsB13G001160.1
	GO:0015935	small ribosomal subunit	5/1178	88/25186	1.21	0.394336757072935	0.395784750060963	Tsptg000120lG000010.1/Tsptg000140lG000020.1/Tsptg000144lG000030.1/Tsptg000188lG000030.1/Tsptg000189lG000060.1
	GO:0005856	cytoskeleton	9/1178	175/25186	1.1	0.433939615049605	0.425634550646742	TsA05G002120.1/TsA05G003110.1/TsA09G016200.1/TsA09G019840.1/TsA09G021460.1/TsA09G022960.1/TsB05G014550.1/TsB05G020780.1/TsB09G009860.1
	GO:0044427	obsolete chromosomal part	5/1178	99/25186	1.08	0.495499863877324	0.475216243718603	TsA09G014760.1/TsA13G007560.1/TsB09G008060.1/TsB11G008430.1/TsB13G007930.1
	GO:0044437	obsolete vacuolar part	3/1178	63/25186	1.02	0.570188127298553	0.534959112568437	TsA12G005260.1/TsB10G011330.1/Tsptg000131lG000660.1
	GO:0005938	cell cortex	2/1178	42/25186	1.02	0.590859629180086	0.542558674051143	TsB10G011700.1/TsB10G013180.1
	GO:0099568	cytoplasmic region	2/1178	46/25186	0.93	0.64060783333921	0.560490994770952	TsB10G011700.1/TsB10G013180.1
	GO:0098827	endoplasmic reticulum subcompartment	1/1178	33/25186	0.65	0.794388820462207	0.560490994770952	TsA10G013620.1
	GO:0042175	nuclear outer membrane-endoplasmic reticulum mem..|nuclear outer membrane-endoplasmic reticulum membrane network	1/1178	35/25186	0.61	0.81319713781479	0.560490994770952	TsA10G013620.1
	GO:0044432	obsolete endoplasmic reticulum part	1/1178	42/25186	0.51	0.866483296332654	0.560490994770952	TsA10G013620.1
	GO:0044429	obsolete mitochondrial part	1/1178	52/25186	0.41	0.917375421448711	0.560490994770952	TsB02G015140.1
	GO:0098588	bounding membrane of organelle	3/1178	119/25186	0.54	0.9210625472553	0.560490994770952	TsA12G005260.1/TsB10G011330.1/Tsptg000131lG000660.1
	GO:0005740	mitochondrial envelope	1/1178	55/25186	0.39	0.92845738849497	0.560490994770952	TsB02G015140.1
	GO:0005694	chromosome	5/1178	183/25186	0.58	0.933495185024395	0.560490994770952	TsA09G014760.1/TsA13G007560.1/TsB09G008060.1/TsB11G008430.1/TsB13G007930.1
	GO:0098805	whole membrane	3/1178	127/25186	0.51	0.940029976501739	0.560490994770952	TsA12G005260.1/TsB10G011330.1/Tsptg000131lG000660.1
	GO:0031966	mitochondrial membrane	1/1178	81/25186	0.26	0.979479301598494	0.560490994770952	TsB02G015140.1
	GO:0005789	endoplasmic reticulum membrane	6/1178	261/25186	0.49	0.984405787666902	0.560490994770952	TsA01G003270.1/TsA10G013620.1/TsB01G009190.1/TsB01G009700.1/TsB01G010930.1/TsB10G005330.1
	GO:0005773	vacuole	3/1178	168/25186	0.38	0.986453970294139	0.560490994770952	TsA12G005260.1/TsB10G011330.1/Tsptg000131lG000660.1
	GO:0019866	organelle inner membrane	1/1178	94/25186	0.23	0.9890152546485	0.560490994770952	TsB02G015140.1
	GO:0042025	host cell nucleus	6/1178	275/25186	0.47	0.989924808508096	0.560490994770952	TsA07G015400.1/TsA13G004680.1/Tsatg001234lG000010.1/Tsatg002035lG000010.1/TsB07G007190.1/TsB13G005170.1
	GO:0031090	organelle membrane	4/1178	227/25186	0.38	0.99444333559824	0.560490994770952	TsA12G005260.1/TsB02G015140.1/TsB10G011330.1/Tsptg000131lG000660.1
	GO:1902494	catalytic complex	5/1178	305/25186	0.35	0.998824881703693	0.560490994770952	TsA09G014760.1/TsA13G007560.1/TsB09G008060.1/TsB11G008430.1/TsB13G007930.1
	GO:0005794	Golgi apparatus	3/1178	235/25186	0.27	0.999019588115614	0.560490994770952	TsA03G020470.1/TsA12G011820.1/TsB12G010140.1
	GO:0005743	mitochondrial inner membrane	1/1178	148/25186	0.14	0.999183637140005	0.560490994770952	TsB02G015140.1
	GO:0031981	nuclear lumen	5/1178	367/25186	0.29	0.999883130098826	0.560490994770952	TsA09G014760.1/TsA13G007560.1/TsB09G008060.1/TsB11G008430.1/TsB13G007930.1
	GO:0031974	membrane-enclosed lumen	5/1178	384/25186	0.28	0.999939183853575	0.560490994770952	TsA09G014760.1/TsA13G007560.1/TsB09G008060.1/TsB11G008430.1/TsB13G007930.1
	GO:0043233	organelle lumen	5/1178	384/25186	0.28	0.999939183853575	0.560490994770952	TsA09G014760.1/TsA13G007560.1/TsB09G008060.1/TsB11G008430.1/TsB13G007930.1
	GO:0070013	intracellular organelle lumen	5/1178	384/25186	0.28	0.999939183853575	0.560490994770952	TsA09G014760.1/TsA13G007560.1/TsB09G008060.1/TsB11G008430.1/TsB13G007930.1
	GO:0043228	non-membrane-bounded organelle	5/1178	429/25186	0.25	0.999989578117385	0.560490994770952	TsA09G014760.1/TsA13G007560.1/TsB09G008060.1/TsB11G008430.1/TsB13G007930.1
	GO:0043232	intracellular non-membrane-bounded organelle	5/1178	429/25186	0.25	0.999989578117385	0.560490994770952	TsA09G014760.1/TsA13G007560.1/TsB09G008060.1/TsB11G008430.1/TsB13G007930.1
	GO:0005783	endoplasmic reticulum	1/1178	252/25186	0.08	0.999994621673187	0.560490994770952	TsA10G013620.1
	GO:0044428	obsolete nuclear part	5/1178	451/25186	0.24	0.999995671845583	0.560490994770952	TsA09G014760.1/TsA13G007560.1/TsB09G008060.1/TsB11G008430.1/TsB13G007930.1
	GO:0012505	endomembrane system	3/1178	374/25186	0.17	0.999997213935084	0.560490994770952	TsA10G013620.1/TsA12G011820.1/TsB12G010140.1
	GO:0044425	obsolete membrane part	1/1178	269/25186	0.08	0.999997638364782	0.560490994770952	TsA10G013620.1
	GO:0031967	organelle envelope	1/1178	272/25186	0.08	0.999997957743785	0.560490994770952	TsB02G015140.1
	GO:0031975	envelope	1/1178	272/25186	0.08	0.999997957743785	0.560490994770952	TsB02G015140.1
Molecular Function	GO:0003678	DNA helicase activity	76/2068	196/35191	6.6	3.02878e-28	2.00856e-26	TsA02G008240.1/TsA02G008250.1/TsA02G010000.1/TsA02G024540.1/TsA02G026070.1/TsA03G000580.1/TsA03G002320.1/TsA03G002330.1/TsA03G002650.1/TsA03G003360.1/TsA03G003370.1/TsA03G005020.1/TsA03G005360.1/TsA03G022340.1/TsA04G004480.1/TsA04G005470.1/TsA05G023020.1/TsA05G031030.1/TsA07G012120.1/TsA07G020480.1/TsA08G003320.1/TsA08G008540.1/TsA08G009730.1/TsA09G002770.1/TsA09G006640.1/TsA10G008310.1/TsA10G014…
	GO:0008194	UDP-glycosyltransferase activity	89/2068	302/35191	5.01	3.71818e-24	1.23287e-22	TsA02G008500.1/TsA02G008510.1/TsA02G012350.1/TsA02G012360.1/TsA02G012380.1/TsA02G012390.1/TsA02G012410.1/TsA04G003310.1/TsA05G015310.1/TsA05G017760.1/TsA05G017780.1/TsA05G017800.1/TsA05G018790.1/TsA05G018800.1/TsA05G024700.1/TsA06G008030.1/TsA07G025160.1/TsA07G025170.1/TsA07G025180.1/TsA07G025190.1/TsA07G025200.1/TsA07G025210.1/TsA07G025220.1/TsA07G025230.1/TsA07G025240.1/TsA07G026760.1/TsA07G026…
	GO:0043531	ADP binding	70/2068	241/35191	4.94	7.62198e-16	1.68486e-14	TsA01G008300.1/TsA01G010900.1/TsA01G010910.1/TsA01G010920.1/TsA01G011810.1/TsA01G011820.1/TsA01G011830.1/TsA01G012170.1/TsA07G023340.1/TsA07G023620.1/TsA07G024440.1/TsA07G025840.1/TsA07G026020.1/TsA10G014800.1/TsA11G002490.1/TsA11G007720.1/TsA12G010920.1/TsA12G010940.1/TsA13G003550.1/TsA13G007290.1/TsA13G007310.1/TsA13G007330.1/TsA13G007700.1/TsA13G009330.1/TsA13G009370.1/TsA13G009380.1/TsA13G009…
	GO:0004523	RNA-DNA hybrid ribonuclease activity	101/2068	482/35191	3.57	1.92891e-15	3.19793e-14	TsA01G004880.1/TsA01G007780.1/TsA01G013510.1/TsA01G013570.1/TsA02G006870.1/TsA02G009070.1/TsA02G010880.1/TsA03G001790.1/TsA03G003540.1/TsA03G004550.1/TsA04G004040.1/TsA04G005490.1/TsA04G006510.1/TsA04G009550.1/TsA04G011110.1/TsA04G012810.1/TsA04G013090.1/TsA04G019320.1/TsA05G025040.1/TsA05G025240.1/TsA05G026860.1/TsA06G006740.1/TsA07G016020.1/TsA07G018070.1/TsA07G020170.1/TsA07G022010.1/TsA08G001…
	GO:0060089	molecular transducer activity	38/2068	76/35191	8.51	9.32294e-13	1.23652e-11	TsA01G008300.1/TsA01G010900.1/TsA01G010910.1/TsA01G011810.1/TsA01G011820.1/TsA01G011830.1/TsA01G012170.1/TsA13G007700.1/TsA13G009330.1/TsA13G009370.1/TsA13G009380.1/TsA13G009420.1/TsA13G009450.1/TsA13G011880.1/TsA13G011910.1/TsA13G011920.1/TsA13G011930.1/TsA13G011940.1/TsA13G012020.1/TsA13G012040.1/TsA13G012060.1/TsA13G012490.1/TsA13G012500.1/TsA13G012560.1/TsA13G012570.1/TsA13G012580.1/TsA13G012…
	GO:1901265	nucleoside phosphate binding	41/2068	112/35191	6.23	2.66666e-08	2.94737e-07	TsA01G008300.1/TsA01G010900.1/TsA01G010910.1/TsA01G011810.1/TsA01G011820.1/TsA01G011830.1/TsA01G012170.1/TsA13G007700.1/TsA13G009330.1/TsA13G009370.1/TsA13G009380.1/TsA13G009420.1/TsA13G009450.1/TsA13G011880.1/TsA13G011910.1/TsA13G011920.1/TsA13G011930.1/TsA13G011940.1/TsA13G012020.1/TsA13G012040.1/TsA13G012060.1/TsA13G012490.1/TsA13G012500.1/TsA13G012560.1/TsA13G012570.1/TsA13G012580.1/TsA13G012…
	GO:0038023	signaling receptor activity	38/2068	96/35191	6.74	3.42915e-08	3.24867e-08	TsA01G008300.1/TsA01G010900.1/TsA01G010910.1/TsA01G011810.1/TsA01G011820.1/TsA01G011830.1/TsA01G012170.1/TsA13G007700.1/TsA13G009330.1/TsA13G009370.1/TsA13G009380.1/TsA13G009420.1/TsA13G009450.1/TsA13G011880.1/TsA13G011910.1/TsA13G011920.1/TsA13G011930.1/TsA13G011940.1/TsA13G012020.1/TsA13G012040.1/TsA13G012060.1/TsA13G012490.1/TsA13G012500.1/TsA13G012560.1/TsA13G012570.1/TsA13G012580.1/TsA13G012…
	GO:0046933	proton-transporting ATP synthase activity, rotat..|proton-transporting ATP synthase activity, rotational mechanism	64/2068	318/35191	3.42	0.000337769	0.00279992	Tsatg000727lG000010.1/Tsptg000234lG000030.1/Tsptg000239lG000060.1/Tsptg000264lG000020.1/Tsptg000384lG000030.1/Tsptg000390lG000010.1/Tsptg000401lG000030.1/Tsptg000451lG000110.1/Tsptg000472lG000030.1/Tsptg000475lG000020.1/Tsptg000507lG000010.1/Tsptg000588lG000050.1/Tsptg000619lG000040.1/Tsptg000642lG000010.1/Tsptg000672lG000030.1/Tsptg000700lG000010.1/Tsptg000784lG000010.1/Tsptg000863lG000010.1/Tsp…
	GO:0004144	diacylglycerol O-acyltransferase activity	15/2068	18/35191	14.18	0.0226136	0.166627	TsA02G014190.1/TsA03G022310.1/TsA03G022320.1/TsA10G020180.1/TsA10G020190.1/TsB02G011450.1/TsB02G011850.1/TsB03G007300.1/TsB03G007310.1/TsB06G012210.1/TsB10G012560.1/TsB10G012570.1/TsB10G014050.1/TsB10G014060.1/TsB10G014070.1
	GO:0036094	small molecule binding	41/2068	161/35191	4.33	0.0764561	0.507025	TsA01G008300.1/TsA01G010900.1/TsA01G010910.1/TsA01G011810.1/TsA01G011820.1/TsA01G011830.1/TsA01G012170.1/TsA13G007700.1/TsA13G009330.1/TsA13G009370.1/TsA13G009380.1/TsA13G009420.1/TsA13G009450.1/TsA13G011880.1/TsA13G011910.1/TsA13G011920.1/TsA13G011930.1/TsA13G011940.1/TsA13G012020.1/TsA13G012040.1/TsA13G012060.1/TsA13G012490.1/TsA13G012500.1/TsA13G012560.1/TsA13G012570.1/TsA13G012580.1/TsA13G012…
	GO:0015211	purine nucleoside transmembrane transporter acti..|purine nucleoside transmembrane transporter activity	18/2068	31/35191	9.88	0.642401	3.87285	TsA02G006410.1/TsA02G006420.1/TsA02G007090.1/TsA02G007100.1/TsA02G007110.1/TsA02G007790.1/TsA02G011250.1/TsA02G015000.1/TsA05G028500.1/TsA05G028510.1/TsA06G002420.1/TsA06G002860.1/TsB02G003210.1/TsB02G003220.1/TsB02G006540.1/TsB05G017680.1/TsB05G017690.1/TsB06G002060.1
	GO:0000166	nucleotide binding	41/2068	172/35191	4.06	0.898529	4.96555	TsA01G008300.1/TsA01G010900.1/TsA01G010910.1/TsA01G011810.1/TsA01G011820.1/TsA01G011830.1/TsA01G012170.1/TsA13G007700.1/TsA13G009330.1/TsA13G009370.1/TsA13G009380.1/TsA13G009420.1/TsA13G009450.1/TsA13G011880.1/TsA13G011910.1/TsA13G011920.1/TsA13G011930.1/TsA13G011940.1/TsA13G012020.1/TsA13G012040.1/TsA13G012060.1/TsA13G012490.1/TsA13G012500.1/TsA13G012560.1/TsA13G012570.1/TsA13G012580.1/TsA13G012…
	GO:0004867	serine-type endopeptidase inhibitor activity	20/2068	43/35191	7.91	5.72851	27.4032	TsA13G005580.1/TsA13G006970.1/TsA13G006980.1/TsA13G006990.1/TsA13G007000.1/TsA13G007010.1/TsA13G007020.1/TsB13G005970.1/TsB13G006230.1/TsB13G007250.1/TsB13G007260.1/TsB13G007270.1/TsB13G007280.1/TsB13G007290.1/TsB13G007300.1/TsB13G007310.1/TsB13G007320.1/TsB13G007340.1/TsB13G007350.1/TsB13G007360.1
	GO:0008121	ubiquinol-cytochrome-c reductase activity	16/2068	26/35191	10.47	5.78511	27.4032	Tsptg000243lG000010.1/Tsptg000347lG000010.1/Tsptg000520lG000020.1/Tsptg000543lG000020.1/Tsptg000760lG000020.1/Tsptg001060lG000010.1/Tsptg001171lG000020.1/Tsptg001336lG000030.1/Tsptg001371lG000010.1/Tsptg001372lG000020.1/Tsptg001577lG000010.1/Tsptg001616lG000010.1/Tsptg001823lG000010.1/Tsptg002005lG000010.1/Tsptg002067lG000010.1/Tsptg002194lG000010.1
	GO:0042802	identical protein binding	38/2068	166/35191	3.9	33.167	137.468	TsA01G008300.1/TsA01G010900.1/TsA01G010910.1/TsA01G011810.1/TsA01G011820.1/TsA01G011830.1/TsA01G012170.1/TsA13G007700.1/TsA13G009330.1/TsA13G009370.1/TsA13G009380.1/TsA13G009420.1/TsA13G009450.1/TsA13G011880.1/TsA13G011910.1/TsA13G011920.1/TsA13G011930.1/TsA13G011940.1/TsA13G012020.1/TsA13G012040.1/TsA13G012060.1/TsA13G012490.1/TsA13G012500.1/TsA13G012560.1/TsA13G012570.1/TsA13G012580.1/TsA13G012…
	GO:0071949	FAD binding	38/2068	166/35191	3.9	33.167	137.468	TsA02G008920.1/TsA02G008930.1/TsA02G008940.1/TsA04G000950.1/TsA04G000960.1/TsA04G000970.1/TsA04G000990.1/TsA04G001000.1/TsA04G001010.1/TsA04G001030.1/TsA04G001040.1/TsA04G001050.1/TsA04G005640.1/TsA06G007500.1/TsA10G013980.1/TsA13G008080.1/TsA13G010030.1/Tsatg001088lG000010.1/TsB02G004270.1/TsB02G004280.1/TsB02G004290.1/TsB04G001760.1/TsB04G001770.1/TsB04G001790.1/TsB04G001810.1/TsB04G001820.1/Ts…
	GO:0018580	nitronate monooxygenase activity	2068-12-01	15/35191	13.61	63.4067	247.345	TsA07G002780.1/TsA07G002790.1/TsA07G002800.1/TsA07G003550.1/TsA07G003560.1/TsA07G003570.1/TsA07G006480.1/TsA07G006490.1/TsA07G006500.1/TsB07G001110.1/TsB07G001120.1/TsB07G001130.1
	GO:0008171	O-methyltransferase activity	26/2068	94/35191	4.71	1875.64	6910.24	TsA07G019970.1/TsA07G021260.1/TsA10G009340.1/TsA10G010720.1/TsA10G011530.1/TsA11G004020.1/TsA12G007500.1/TsA12G007510.1/TsA12G007520.1/TsA12G007530.1/TsA12G007580.1/TsA13G009510.1/TsA13G009520.1/TsA13G012120.1/TsA13G012130.1/TsA13G012740.1/TsA13G012750.1/Tsatg000332lG000010.1/Tsatg001181lG000010.1/TsB06G014280.1/TsB10G003710.1/TsB11G004880.1/TsB12G002220.1/TsB12G002230.1/TsB12G002240.1/TsB12G0022…
	GO:0016760	cellulose synthase (UDP-forming) activity	23/2068	81/35191	4.83	15077.9	52626.5	TsA12G011790.1/TsA12G011800.1/TsA12G011820.1/TsA12G011830.1/TsA12G011840.1/TsA12G011850.1/TsA12G011860.1/TsB12G009240.1/TsB12G009250.1/TsB12G009260.1/TsB12G009270.1/TsB12G009280.1/TsB12G009290.1/TsB12G009300.1/TsB12G009310.1/TsB12G009320.1/TsB12G010110.1/TsB12G010120.1/TsB12G010130.1/TsB12G010140.1/TsB12G010150.1/TsB12G010170.1/TsB12G010190.1
	GO:0003964	RNA-directed DNA polymerase activity	27/2068	125/35191	3.68	327965	108746	TsA01G013510.1/TsA01G013570.1/TsA04G004170.1/TsA04G006510.1/TsA04G012810.1/TsA04G019320.1/TsA06G006740.1/TsA07G016020.1/TsA07G018060.1/TsA07G018070.1/TsA08G001750.1/TsA08G001760.1/TsA08G004080.1/TsA09G000310.1/TsA09G003060.1/TsA10G008260.1/TsA10G018760.1/TsA10G020570.1/TsB05G003680.1/TsB08G006190.1/TsB08G006900.1/TsB08G008860.1/TsB08G008870.1/TsB10G008180.1/TsB11G010200.1/TsB11G010210.1/TsB13G007…
	GO:0004364	glutathione transferase activity	18/2068	59/35191	5.19	41378	1.2563e+06	TsA12G005250.1/TsA12G005260.1/TsA12G005420.1/TsB10G011330.1/TsB10G011350.1/TsB10G011360.1/TsB10G011380.1/TsB10G011390.1/TsB12G000240.1/Tsptg000131lG000660.1/Tsptg000131lG000680.1/Tsptg000131lG000690.1/Tsptg000131lG000700.1/Tsptg000131lG000730.1/Tsptg000131lG000740.1/Tsptg000131lG000750.1/Tsptg000131lG000760.1/Tsptg000131lG000770.1
	GO:0030976	thiamine pyrophosphate binding	2068-12-01	25/35191	8.17	416773	1.2563e+06	TsA05G017180.1/TsA05G017190.1/TsA05G017200.1/TsB05G000780.1/TsB05G000790.1/TsB05G000800.1/TsB05G002850.1/TsB05G002860.1/TsB05G002870.1/TsB05G004500.1/TsB05G004510.1/TsB05G004520.1
	GO:0016717	oxidoreductase activity, acting on paired don.....|oxidoreductase activity, acting on paired donors, with oxidation of a pair of donors resulting in the reduction of molecular oxygen to two molecules of water	13/2068	31/35191	7.14	728747	2.10119e+06	TsA02G030760.1/TsA10G013620.1/TsA10G013630.1/TsA10G013640.1/TsA11G005890.1/TsB02G019880.1/TsB02G020520.1/TsB02G021800.1/TsB02G021810.1/TsB10G005320.1/TsB10G005330.1/TsB11G006770.1/TsB11G007250.1
	GO:0032549	ribonucleoside binding	34/2068	196/35191	2.95	1.3348e+06	3.68827e+06	Tsatg001397lG000030.1/Tsptg000304lG000020.1/Tsptg000334lG000040.1/Tsptg000346lG000010.1/Tsptg000428lG000050.1/Tsptg000557lG000030.1/Tsptg000602lG000060.1/Tsptg000648lG000040.1/Tsptg000656lG000020.1/Tsptg000705lG000030.1/Tsptg000714lG000040.1/Tsptg000770lG000020.1/Tsptg000802lG000050.1/Tsptg000806lG000020.1/Tsptg000878lG000010.1/Tsptg000967lG000030.1/Tsptg001044lG000020.1/Tsptg001113lG000010.1/Tsp…
	GO:0016831	carboxy-lyase activity	2068-11-01	23/35191	8.14	1.96763e+06	5.21939e+06	TsA05G017180.1/TsA05G017190.1/TsA05G017200.1/TsB05G000780.1/TsB05G000790.1/TsB05G000800.1/TsB05G002850.1/TsB05G002860.1/TsB05G002870.1/TsB05G004500.1/TsB05G004520.1
	GO:0000250	lanosterol synthase activity	2068-08-01	12/35191	11.34	5.61384e+06	1.37884e+07	TsA11G012530.1/TsA11G012540.1/TsA11G012550.1/TsA11G012590.1/TsB11G011130.1/TsB11G011150.1/TsB11G011160.1/TsB13G005220.1
	GO:0042300	beta-amyrin synthase activity	2068-08-01	12/35191	11.34	5.61384e+06	1.37884e+07	TsA11G012530.1/TsA11G012540.1/TsA11G012550.1/TsA11G012590.1/TsB11G011130.1/TsB11G011150.1/TsB11G011160.1/TsB13G005220.1
	GO:0004185	serine-type carboxypeptidase activity	22/2068	100/35191	3.74	6.42874e+06	1.42444e+06	TsA02G013810.1/TsA02G013820.1/TsA06G008200.1/TsA06G015980.1/TsA06G015990.1/TsB02G009810.1/TsB02G009830.1/TsB02G009840.1/TsB02G009850.1/TsB02G009860.1/TsB02G010230.1/TsB02G010240.1/TsB02G010250.1/TsB02G010270.1/TsB02G010280.1/TsB02G011010.1/TsB02G011020.1/TsB02G011040.1/TsB02G011060.1/TsB02G011070.1/TsB02G011080.1/TsB06G007740.1
	GO:0080019	fatty-acyl-CoA reductase (alcohol-forming) activ..|fatty-acyl-CoA reductase (alcohol-forming) activity	2068-09-01	16/35191	9.57	6.4439e+06	1.42444e+06	TsA09G007760.1/TsA09G007790.1/TsA09G008620.1/TsA09G008640.1/TsA09G010300.1/TsA09G010310.1/TsA09G012460.1/TsA09G012480.1/TsB01G001280.1
	GO:0102965	alcohol-forming fatty acyl-CoA reductase activity	2068-09-01	16/35191	9.57	6.4439e+06	1.42444e+06	TsA09G007760.1/TsA09G007790.1/TsA09G008620.1/TsA09G008640.1/TsA09G010300.1/TsA09G010310.1/TsA09G012460.1/TsA09G012480.1/TsB01G001280.1
	GO:0050474	(S)-norcoclaurine synthase activity	2068-08-01	13/35191	10.47	1.38384e+07	2.96033e+07	TsA08G003150.1/TsA08G003160.1/TsA08G003180.1/TsA08G003220.1/Tsatg001549lG000010.1/Tsatg001549lG000050.1/TsB08G004480.1/TsB08G004560.1
	GO:0046982	protein heterodimerization activity	30/2068	186/35191	2.74	4.77472e+07	9.89499e+07	TsA02G024470.1/TsA02G028880.1/TsA06G002610.1/TsA06G003050.1/TsA06G003260.1/TsA07G011020.1/TsA07G011040.1/TsA07G011870.1/TsA07G011900.1/TsA07G012830.1/TsA07G013020.1/TsA09G020380.1/TsA09G020410.1/TsA09G023540.1/TsA12G000250.1/TsA12G000920.1/TsA12G001460.1/TsA12G002630.1/TsA13G003580.1/Tsatg000576lG000020.1/Tsatg001058lG000030.1/TsB02G007260.1/TsB02G017010.1/TsB07G004670.1/TsB07G004700.1/TsB07G0056…
	GO:0015078	proton transmembrane transporter activity	17/2068	84/35191	3.44	6.56397e+08	1.31908e+09	TsA02G004590.1/TsA02G006070.1/TsA02G007450.1/TsA02G024390.1/TsA02G024660.1/TsA02G028810.1/TsA06G013450.1/Tsatg001058lG000010.1/Tsatg001177lG000020.1/TsB02G002860.1/TsB06G013360.1/Tsptg000193lG000050.1/Tsptg000703lG000030.1/Tsptg000770lG000040.1/Tsptg001380lG000010.1/Tsptg001508lG000010.1/Tsptg001882lG000030.1
	GO:0010333	terpene synthase activity	13/2068	57/35191	3.88	2.05707e+09	4.01225e+09	TsA03G002820.1/TsA05G001130.1/TsA05G003910.1/TsA05G004540.1/TsA10G012510.1/TsA10G012910.1/TsA10G013080.1/TsA10G014710.1/TsA10G014720.1/TsB02G007410.1/TsB03G002920.1/TsB10G004670.1/TsB10G006420.1
	GO:0008146	sulfotransferase activity	2068-07-01	17/35191	7.01	2.76023e+09	5.22992e+09	TsA02G009210.1/TsA04G008370.1/TsA09G002490.1/Tsatg000444lG000010.1/Tsatg001874lG000010.1/TsB04G009860.1/TsB09G002140.1
	GO:0005200	structural constituent of cytoskeleton	13/2068	64/35191	3.46	7.51534e+09	0.000138440509627114	TsA04G001550.1/TsA05G015490.1/TsA05G015500.1/TsA05G018610.1/TsA05G018620.1/TsA05G030200.1/TsA09G002470.1/TsB04G002440.1/TsB05G006180.1/TsB05G006190.1/TsB05G008170.1/TsB05G008180.1/TsB05G019420.1
	GO:0016984	ribulose-bisphosphate carboxylase activity	30/2068	246/35191	2.08	0.000128608820106012	0.000230507984827277	Tsptg000146lG000050.1/Tsptg000173lG000020.1/Tsptg000364lG000010.1/Tsptg000517lG000050.1/Tsptg000689lG000040.1/Tsptg000774lG000010.1/Tsptg000775lG000030.1/Tsptg000948lG000130.1/Tsptg001000lG000030.1/Tsptg001013lG000010.1/Tsptg001076lG000040.1/Tsptg001083lG000030.1/Tsptg001122lG000030.1/Tsptg001298lG000030.1/Tsptg001306lG000040.1/Tsptg001334lG000020.1/Tsptg001426lG000090.1/Tsptg001429lG000010.1/Tsp…
	GO:0004568	chitinase activity	2068-07-01	21/35191	5.67	0.000134004207122883	0.00023385775758287	TsA07G024470.1/TsA07G024510.1/TsA07G025540.1/TsA07G026080.1/TsA07G026120.1/TsA07G027780.1/TsA07G027820.1
	GO:0004499	N,N-dimethylaniline monooxygenase activity	2068-08-01	30/35191	4.54	0.000255847022336026	0.000435043519761663	TsB02G019380.1/TsB02G019390.1/TsB02G021480.1/TsB02G021490.1/TsB02G022750.1/TsB02G022760.1/TsB02G025420.1/TsB02G025430.1
	GO:0042626	ATPase-coupled transmembrane transporter activity	19/2068	133/35191	2.43	0.000293607711406438	0.000486770679436989	TsA03G015240.1/TsA03G015250.1/TsA03G019710.1/TsA03G019720.1/TsA03G020230.1/TsA03G020240.1/TsA07G000850.1/TsA07G001760.1/TsA07G002280.1/TsA08G007630.1/TsA12G006080.1/TsA12G006260.1/TsA12G006270.1/Tsatg000411lG000010.1/TsB07G000460.1/TsB08G008820.1/TsB08G009340.1/TsB12G000890.1/Tsptg000166lG000010.1
	GO:0008061	chitin binding	2068-07-01	27/35191	4.41	0.0007499317949435	0.0012129833910511	TsA07G024470.1/TsA07G024510.1/TsA07G025540.1/TsA07G026080.1/TsA07G026120.1/TsA07G027780.1/TsA07G027820.1
	GO:0016682	oxidoreductase activity, acting on diphenols and..|oxidoreductase activity, acting on diphenols and related substances as donors, oxygen as acceptor	27/2068	240/35191	1.91	0.000960167205444409	0.00151605348228065	Tsptg000159lG000020.1/Tsptg000189lG000040.1/Tsptg000264lG000010.1/Tsptg000277lG000010.1/Tsptg000445lG000030.1/Tsptg000512lG000020.1/Tsptg000590lG000030.1/Tsptg000640lG000010.1/Tsptg000739lG000010.1/Tsptg000852lG000010.1/Tsptg000975lG000020.1/Tsptg001063lG000020.1/Tsptg001156lG000020.1/Tsptg001169lG000020.1/Tsptg001246lG000020.1/Tsptg001316lG000010.1/Tsptg001325lG000010.1/Tsptg001510lG000010.1/Tsp…
	GO:0008374	O-acyltransferase activity	2068-09-01	52/35191	2.95	0.00304379398254748	0.0046942232778578	TsA10G004010.1/TsA10G005970.1/TsA10G006370.1/TsA10G020970.1/TsA12G012570.1/TsB10G002070.1/TsB10G014790.1/TsB10G015230.1/TsB10G015240.1
	GO:0042910	xenobiotic transmembrane transporter activity	2068-12-01	87/35191	2.35	0.00484269366130734	0.00729879666656369	TsA02G006730.1/TsA02G006740.1/TsA02G006750.1/TsA02G008130.1/TsA02G008140.1/TsA02G008170.1/TsA04G002720.1/TsB02G003540.1/TsB02G003550.1/TsB02G003560.1/TsB04G003640.1/TsB04G003650.1
	GO:0030145	manganese ion binding	2068-11-01	80/35191	2.34	0.00699307942731488	0.0103055907349903	TsA11G001490.1/TsA11G001510.1/TsA11G001520.1/TsA11G001530.1/TsB11G002230.1/TsB11G002260.1/TsB11G002270.1/TsB11G002280.1/TsB11G002290.1/TsB11G002300.1/TsB11G002310.1
	GO:0045735	nutrient reservoir activity	2068-11-01	82/35191	2.28	0.00840334468362965	0.0121146616720519	TsA11G001490.1/TsA11G001510.1/TsA11G001520.1/TsA11G001530.1/TsB11G002230.1/TsB11G002260.1/TsB11G002270.1/TsB11G002280.1/TsB11G002290.1/TsB11G002300.1/TsB11G002310.1
	GO:0008483	transaminase activity	2068-10-01	75/35191	2.27	0.0121663742628543	0.0171664407292233	TsA10G019760.1/TsA10G019770.1/TsA12G008630.1/TsA12G008650.1/TsB10G012140.1/TsB10G012150.1/TsB10G013610.1/TsB10G013620.1/TsB12G003350.1/TsB12G003370.1
	GO:0016765	transferase activity, transferring alkyl or aryl..|transferase activity, transferring alkyl or aryl (other than methyl) groups	2068-09-01	65/35191	2.36	0.0134009880270667	0.0182718043267443	TsA12G005250.1/TsA12G005260.1/TsA12G005420.1/TsB10G011330.1/TsB10G011350.1/Tsptg000131lG000660.1/Tsptg000131lG000690.1/Tsptg000131lG000700.1/Tsptg000131lG000750.1
	GO:0004190	aspartic-type endopeptidase activity	18/2068	173/35191	1.77	0.0135008331969833	0.0182718043267443	TsA03G003160.1/TsA04G008090.1/TsA05G001310.1/TsA05G001320.1/TsA05G001330.1/TsA05G004700.1/TsA05G004710.1/TsA05G004720.1/TsA05G004730.1/TsA05G005200.1/TsA05G005210.1/TsA05G006000.1/TsA05G006010.1/TsA10G018770.1/TsA13G008090.1/TsB08G007610.1/TsB08G008120.1/TsB08G008130.1
	GO:0015297	antiporter activity	2068-12-01	103/35191	1.98	0.0177680727396483	0.0235660754231125	TsA02G006730.1/TsA02G006740.1/TsA02G006750.1/TsA02G008130.1/TsA02G008140.1/TsA02G008170.1/TsA04G002720.1/TsB02G003540.1/TsB02G003550.1/TsB02G003560.1/TsB04G003640.1/TsB04G003650.1
	GO:0051213	dioxygenase activity	2068-11-01	99/35191	1.89	0.0308421773735437	0.0401043792473323	TsA08G003190.1/TsA10G018500.1/TsA10G018510.1/TsA10G018590.1/TsA10G018600.1/TsA10G018610.1/TsA10G018620.1/TsA13G005660.1/TsB10G009970.1/TsB13G006050.1/Tsptg000131lG000140.1
	GO:1900750	oligopeptide binding	2068-03-01	13/35191	3.93	0.0371929905987427	0.046762430889123	TsA12G005260.1/TsB10G011330.1/Tsptg000131lG000660.1
	GO:0016616	oxidoreductase activity, acting on the CH-OH gro..|oxidoreductase activity, acting on the CH-OH group of donors, NAD or NADP as acceptor	2068-05-01	32/35191	2.66	0.0373728316709102	0.046762430889123	Tsatg001931lG000040.1/TsB02G026750.1/TsB02G026770.1/TsB02G027970.1/TsB02G027990.1
	GO:0072341	modified amino acid binding	2068-03-01	15/35191	3.4	0.0542437754240989	0.066615162801525	TsA12G005260.1/TsB10G011330.1/Tsptg000131lG000660.1
	GO:0000977	RNA polymerase II transcription regulatory regio..|RNA polymerase II transcription regulatory region sequence-specific DNA binding	2068-10-01	96/35191	1.77	0.0554875348318905	0.0669036305150068	TsA02G015190.1/TsA03G006410.1/TsA06G001810.1/TsA06G002350.1/TsA08G006430.1/TsA08G006440.1/TsB02G012070.1/TsB03G006570.1/TsB08G007690.1/TsB08G007700.1
	GO:0016887	ATPase activity	28/2068	361/35191	1.32	0.0827065675184524	0.0977441981913263	TsA03G015240.1/TsA03G015250.1/TsA03G019710.1/TsA03G019720.1/TsA03G020230.1/TsA03G020240.1/TsA03G023670.1/TsA03G023680.1/TsA05G007920.1/TsA05G008160.1/TsA05G008540.1/TsA05G008780.1/TsA07G000850.1/TsA07G001760.1/TsA07G002280.1/TsA08G007630.1/TsA09G001230.1/TsA12G006080.1/TsA12G006260.1/TsA12G006270.1/Tsatg000411lG000010.1/TsB02G015140.1/TsB07G000460.1/TsB08G008820.1/TsB08G009340.1/TsB09G000980.1/Ts…
	GO:0043295	glutathione binding	2068-03-01	18/35191	2.84	0.0854873860371758	0.0977441981913263	TsA12G005260.1/TsB10G011330.1/Tsptg000131lG000660.1
	GO:0050664	oxidoreductase activity, acting on NAD(P)H, oxyg..|oxidoreductase activity, acting on NAD(P)H, oxygen as acceptor	2068-03-01	18/35191	2.84	0.0854873860371758	0.0977441981913263	TsA02G019600.1/TsA02G020360.1/TsB02G014860.1
	GO:0016651	oxidoreductase activity, acting on NAD(P)H	2068-08-01	79/35191	1.72	0.0921673997850227	0.10359582848272	TsA02G019600.1/TsA02G020360.1/TsB02G014860.1/Tsptg000263lG000020.1/Tsptg000375lG000010.1/Tsptg000706lG000040.1/Tsptg001174lG000030.1/Tsptg001253lG000010.1
	GO:1901681	sulfur compound binding	2068-03-01	22/35191	2.32	0.136103828963751	0.15043054780204	TsA12G005260.1/TsB10G011330.1/Tsptg000131lG000660.1
	GO:0042578	phosphoric ester hydrolase activity	2068-04-01	36/35191	1.89	0.158974074484288	0.172827725496293	TsA01G003190.1/TsA02G005050.1/TsA02G005600.1/TsA04G002360.1
	GO:0035639	purine ribonucleoside triphosphate binding	2068-02-01	16/35191	2.13	0.241465712090935	0.258274021421543	TsB10G011700.1/TsB10G013180.1
	GO:0005337	nucleoside transmembrane transporter activity	2068-02-01	17/35191	2	0.263745977358778	0.277627344588188	TsA12G001240.1/TsA12G002420.1
	GO:0004650	polygalacturonase activity	2068-09-01	120/35191	1.28	0.273587256299601	0.281529880523535	TsA07G025300.1/TsA07G026900.1/TsA07G028620.1/TsA07G028950.1/TsA13G008310.1/TsA13G008320.1/TsA13G010240.1/TsB13G008640.1/TsB13G008650.1
	GO:0050661	NADP binding	2068-08-01	105/35191	1.3	0.275943970195687	0.281529880523535	TsB02G019380.1/TsB02G019390.1/TsB02G021480.1/TsB02G021490.1/TsB02G022750.1/TsB02G022760.1/TsB02G025420.1/TsB02G025430.1
	GO:0042277	peptide binding	2068-03-01	32/35191	1.6	0.289911477462176	0.291298613717976	TsA12G005260.1/TsB10G011330.1/Tsptg000131lG000660.1
	GO:0048038	quinone binding	2068-05-01	70/35191	1.22	0.39396939418782	0.389946140358722	Tsptg000263lG000020.1/Tsptg000375lG000010.1/Tsptg000706lG000040.1/Tsptg001174lG000030.1/Tsptg001253lG000010.1
	GO:0016791	phosphatase activity	2068-04-01	55/35191	1.24	0.406165634951353	0.396105804983518	TsA01G003190.1/TsA02G005050.1/TsA02G005600.1/TsA04G002360.1
	GO:0033218	amide binding	2068-03-01	41/35191	1.25	0.436002377167909	0.4190411862941	TsA12G005260.1/TsB10G011330.1/Tsptg000131lG000660.1
	GO:0050660	flavin adenine dinucleotide binding	2068-08-01	125/35191	1.09	0.454247398830514	0.430339640997329	TsB02G019380.1/TsB02G019390.1/TsB02G021480.1/TsB02G021490.1/TsB02G022750.1/TsB02G022760.1/TsB02G025420.1/TsB02G025430.1
	GO:0030170	pyridoxal phosphate binding	2068-10-01	171/35191	1	0.552443707788056	0.515996346784989	TsA10G019760.1/TsA10G019770.1/TsA12G008630.1/TsA12G008650.1/TsB10G012140.1/TsB10G012150.1/TsB10G013610.1/TsB10G013620.1/TsB12G003350.1/TsB12G003370.1
	GO:0048037	obsolete cofactor binding	2068-03-01	54/35191	0.95	0.622182749488398	0.571687840267436	TsA12G005260.1/TsB10G011330.1/Tsptg000131lG000660.1
	GO:0016741	transferase activity, transferring one-carbon gr..|transferase activity, transferring one-carbon groups	2068-01-01	17/35191	1	0.642922784999445	0.571687840267436	TsB12G002250.1
	GO:0008168	methyltransferase activity	21/2068	380/35191	0.94	0.645980564529177	0.571687840267436	TsA02G019380.1/TsA02G019390.1/TsA02G020840.1/TsA02G021320.1/TsA02G021330.1/TsA02G021340.1/TsA04G002540.1/TsA04G002550.1/TsA04G002560.1/TsA04G002580.1/TsB02G015070.1/TsB02G015080.1/TsB02G015100.1/TsB02G025420.1/TsB04G003460.1/TsB04G003470.1/TsB04G003480.1/TsB04G003490.1/TsB04G003500.1/TsB04G003510.1/TsB12G002250.1
	GO:0005525	GTP binding	27/2068	491/35191	0.94	0.667320849824498	0.571687840267436	TsA04G001550.1/TsA04G008980.1/TsA04G011320.1/TsA05G015490.1/TsA05G015500.1/TsA05G018610.1/TsA05G018620.1/TsA05G030200.1/TsA07G003380.1/TsA07G003770.1/TsA07G006670.1/TsA09G002470.1/TsA09G019250.1/TsA09G020870.1/TsA09G022390.1/TsA13G000260.1/Tsatg001912lG000020.1/TsB04G002440.1/TsB04G010490.1/TsB05G006180.1/TsB05G006190.1/TsB05G008170.1/TsB05G008180.1/TsB05G019420.1/TsB07G001320.1/TsB09G009270.1/Ts…
	GO:0004721	phosphoprotein phosphatase activity	2068-04-01	80/35191	0.85	0.69891126422697	0.571687840267436	TsA01G003190.1/TsA02G005050.1/TsA02G005600.1/TsA04G002360.1
	GO:0004175	endopeptidase activity	2068-01-01	20/35191	0.85	0.702275428180948	0.571687840267436	TsA05G006010.1
	GO:0070011	peptidase activity, acting on L-amino acid pepti..|peptidase activity, acting on L-amino acid peptides	2068-01-01	20/35191	0.85	0.702275428180948	0.571687840267436	TsA05G006010.1
	GO:0019843	rRNA binding	2068-05-01	100/35191	0.85	0.706365585202315	0.571687840267436	Tsptg000120lG000010.1/Tsptg000140lG000020.1/Tsptg000144lG000030.1/Tsptg000188lG000030.1/Tsptg000189lG000060.1
	GO:0030247	polysaccharide binding	2068-05-01	103/35191	0.83	0.730510282113371	0.571687840267436	TsA04G003350.1/TsA04G003410.1/TsB01G016120.1/TsB04G004190.1/TsB04G004210.1
	GO:0008757	S-adenosylmethionine-dependent methyltransferase..|S-adenosylmethionine-dependent methyltransferase activity	2068-01-01	23/35191	0.74	0.751766564786288	0.571687840267436	TsB12G002250.1
	GO:0003887	DNA-directed DNA polymerase activity	2068-03-01	66/35191	0.77	0.752629992405537	0.571687840267436	TsA01G005630.1/TsB02G005270.1/TsB02G005840.1
	GO:0030554	adenyl nucleotide binding	2068-02-01	46/35191	0.74	0.761393907350782	0.571687840267436	TsB10G011700.1/TsB10G013180.1
	GO:0032559	adenyl ribonucleotide binding	2068-02-01	46/35191	0.74	0.761393907350782	0.571687840267436	TsB10G011700.1/TsB10G013180.1
	GO:0016758	transferase activity, transferring hexosyl groups	2068-02-01	47/35191	0.72	0.771806490284394	0.571687840267436	TsA12G011820.1/TsB12G010140.1
	GO:0017076	purine nucleotide binding	2068-02-01	47/35191	0.72	0.771806490284394	0.571687840267436	TsB10G011700.1/TsB10G013180.1
	GO:0032553	ribonucleotide binding	2068-02-01	47/35191	0.72	0.771806490284394	0.571687840267436	TsB10G011700.1/TsB10G013180.1
	GO:0032555	purine ribonucleotide binding	2068-02-01	47/35191	0.72	0.771806490284394	0.571687840267436	TsB10G011700.1/TsB10G013180.1
	GO:0008289	lipid binding	2068-11-01	232/35191	0.81	0.807657039648119	0.571687840267436	TsA04G003330.1/TsA04G005830.1/TsA05G013080.1/TsA10G015670.1/TsB04G006780.1/TsB10G007370.1/TsB10G010930.1/TsB10G011160.1/TsB10G011170.1/Tsptg000131lG000270.1/Tsptg000131lG000520.1
	GO:0016413	O-acetyltransferase activity	2068-01-01	29/35191	0.59	0.827443771015655	0.571687840267436	TsA03G020470.1
	GO:0008144	drug binding	2068-02-01	54/35191	0.63	0.834136171750521	0.571687840267436	TsB10G011700.1/TsB10G013180.1
	GO:0051287	NAD binding	2068-05-01	126/35191	0.68	0.869022439083672	0.571687840267436	Tsptg000263lG000020.1/Tsptg000375lG000010.1/Tsptg000706lG000040.1/Tsptg001174lG000030.1/Tsptg001253lG000010.1
	GO:0097367	carbohydrate derivative binding	2068-02-01	68/35191	0.5	0.914845062717821	0.571687840267436	TsB10G011700.1/TsB10G013180.1
	GO:0017111	nucleoside-triphosphatase activity	2068-01-01	48/35191	0.35	0.945469839009326	0.571687840267436	TsB02G015140.1
	GO:0003924	GTPase activity	13/2068	328/35191	0.67	0.951954117558981	0.571687840267436	TsA04G001550.1/TsA05G015490.1/TsA05G015500.1/TsA05G018610.1/TsA05G018620.1/TsA05G030200.1/TsA09G002470.1/TsB04G002440.1/TsB05G006180.1/TsB05G006190.1/TsB05G008170.1/TsB05G008180.1/TsB05G019420.1
	GO:0016747	transferase activity, transferring acyl groups o..|transferase activity, transferring acyl groups other than amino-acyl groups	2068-10-01	268/35191	0.63	0.956330210223903	0.571687840267436	TsA05G016070.1/TsA05G016080.1/TsA05G018030.1/TsA05G018040.1/TsA09G006670.1/TsB05G001760.1/TsB05G001770.1/TsB05G005590.1/TsB05G005600.1/TsB09G006360.1
	GO:0016462	pyrophosphatase activity	2068-01-01	55/35191	0.31	0.964334551141138	0.571687840267436	TsB02G015140.1
	GO:0016772	transferase activity, transferring phosphorus-co..|transferase activity, transferring phosphorus-containing groups	2068-02-01	86/35191	0.4	0.965306671750146	0.571687840267436	TsB10G011700.1/TsB10G013180.1
	GO:0016773	phosphotransferase activity, alcohol group as ac..|phosphotransferase activity, alcohol group as acceptor	2068-02-01	89/35191	0.38	0.970231015144522	0.571687840267436	TsB10G011700.1/TsB10G013180.1
	GO:0043168	anion binding	2068-05-01	171/35191	0.5	0.97512766215301	0.571687840267436	TsA12G005260.1/TsB10G011330.1/TsB10G011700.1/TsB10G013180.1/Tsptg000131lG000660.1
	GO:0016779	nucleotidyltransferase activity	2068-01-01	61/35191	0.28	0.97521609355036	0.571687840267436	TsB12G010180.1
	GO:0016817	hydrolase activity, acting on acid anhydrides	2068-01-01	63/35191	0.27	0.978048159861667	0.571687840267436	TsB02G015140.1
	GO:0016818	hydrolase activity, acting on acid anhydrides, i..|hydrolase activity, acting on acid anhydrides, in phosphorus-containing anhydrides	2068-01-01	66/35191	0.26	0.981701441171875	0.571687840267436	TsB02G015140.1
	GO:0008234	cysteine-type peptidase activity	2068-01-01	69/35191	0.25	0.984746978563712	0.571687840267436	TsA11G005960.1
	GO:0004722	protein serine/threonine phosphatase activity	2068-04-01	162/35191	0.42	0.987464154659092	0.571687840267436	TsA01G003190.1/TsA02G005050.1/TsA02G005600.1/TsA04G002360.1
	GO:0008233	peptidase activity	2068-01-01	93/35191	0.18	0.996446821038412	0.571687840267436	TsA05G006010.1
	GO:0043167	ion binding	2068-05-01	251/35191	0.34	0.999217230914426	0.571687840267436	TsA12G005260.1/TsB10G011330.1/TsB10G011700.1/TsB10G013180.1/Tsptg000131lG000660.1
	GO:0004252	serine-type endopeptidase activity	2068-04-01	234/35191	0.29	0.999568554050823	0.571687840267436	TsA05G015050.1/TsA05G019030.1/TsB05G006610.1/TsB05G008590.1
	GO:0004601	peroxidase activity	2068-03-01	203/35191	0.25	0.999582358259361	0.571687840267436	TsA01G010840.1/TsA01G011890.1/TsB01G018140.1
	GO:0019899	enzyme binding	2068-03-01	220/35191	0.23	0.999827786669225	0.571687840267436	TsA12G005260.1/TsB10G011330.1/Tsptg000131lG000660.1
	GO:0016301	kinase activity	2068-07-01	370/35191	0.32	0.999953085771992	0.571687840267436	TsA11G006270.1/TsB01G015660.1/TsB10G011700.1/TsB10G013180.1/TsB11G007120.1/TsB11G007610.1/TsB11G007640.1
	GO:0140096	catalytic activity, acting on a protein	2068-07-01	403/35191	0.3	0.999989791047039	0.571687840267436	TsA01G003190.1/TsA02G005050.1/TsA02G005600.1/TsA04G002360.1/TsA05G006010.1/TsB10G011700.1/TsB10G013180.1
	GO:0030246	carbohydrate binding	2068-04-01	313/35191	0.22	0.999992058510191	0.571687840267436	TsA01G006870.1/TsA10G013190.1/TsA10G013200.1/TsB10G004960.1
	GO:0005509	calcium ion binding	2068-06-01	478/35191	0.21	0.999999946260969	0.571687840267436	TsA01G003000.1/TsA06G009160.1/TsB01G002480.1/TsB01G009960.1/TsB01G010660.1/TsB06G008710.1
	GO:0016757	transferase activity, transferring glycosyl groups	2068-02-01	347/35191	0.1	0.999999984640958	0.571687840267436	TsA12G011820.1/TsB12G010140.1
	GO:0004553	hydrolase activity, hydrolyzing O-glycosyl compo..|hydrolase activity, hydrolyzing O-glycosyl compounds	2068-01-01	393/35191	0.04	0.999999999959865	0.571687840267436	TsA05G023550.1

## Sheet: Data S6
Data S6. Enriched KEGG terms for expanded genes in T. sagittata
ID	Description	Gene Ratio	Bg Ratio	Enrichment factor	p-value	q-value	geneID
ko00402	Benzoxazinoid biosynthesis	38/1386	63/20738	9.02	6.58598e-15	1.80248e-14	TsA03G001610.1/TsA10G016820.1/TsA10G018430.1/TsA10G018450.1/TsA10G018460.1/TsA10G018470.1/TsA10G018480.1/TsA10G018490.1/TsA10G018500.1/TsA10G018510.1/TsA10G018520.1/TsA10G018530.1/TsA10G018540.1/TsA10G018550.1/TsA10G018560.1/TsA10G018580.1/TsA10G018590.1/TsA10G018600.1/TsA10G018610.1/TsA10G018620.1/TsA10G018630.1/TsA10G018650.1/TsA13G005660.1/TsB10G008450.1/TsB10G009930.1/TsB10G009940.1/TsB10G009…
ko01210	2-Oxocarboxylic acid metabolism	50/1386	190/20738	3.94	0.00190069	0.0260095	TsA04G004040.1/TsA05G010210.1/TsA05G010250.1/TsA05G010260.1/TsA05G010270.1/TsA05G011000.1/TsA05G011070.1/TsA05G011080.1/TsA05G012950.1/TsA05G012990.1/TsA05G013000.1/TsA05G013010.1/TsA05G013020.1/TsA05G024800.1/TsA07G011890.1/TsA07G020170.1/TsA07G022010.1/TsA08G004080.1/TsA09G012450.1/TsA10G013730.1/TsA10G013740.1/TsA10G013750.1/TsA10G014350.1/TsA11G004320.1/TsA11G004330.1/TsA11G004350.1/TsA11G005…
ko00950	Isoquinoline alkaloid biosynthesis	40/1386	147/20738	4.07	0.912655	8.32597	TsA03G004390.1/TsA07G019970.1/TsA07G021260.1/TsA08G003160.1/TsA09G004160.1/TsA10G013730.1/TsA10G013740.1/TsA10G013750.1/TsA10G019760.1/TsA10G019770.1/TsA11G004320.1/TsA11G004330.1/TsA12G008630.1/TsA12G008650.1/TsA12G008780.1/TsA12G010190.1/TsA13G009510.1/TsA13G009520.1/TsA13G012120.1/TsA13G012130.1/TsA13G012740.1/TsA13G012750.1/TsB06G012330.1/TsB06G014280.1/TsB08G004480.1/TsB10G005410.1/TsB10G005…
ko00909	Sesquiterpenoid and triterpenoid biosynthesis	21/1386	44/20738	7.14	0.829531	56.7574	TsA03G002820.1/TsA05G001130.1/TsA05G003910.1/TsA05G004540.1/TsA10G012510.1/TsA10G012910.1/TsA10G013080.1/TsA10G014710.1/TsA10G014720.1/TsA11G012530.1/TsA11G012540.1/TsA11G012550.1/TsA11G012590.1/TsB02G007410.1/TsB03G002920.1/TsB10G004670.1/TsB10G006420.1/TsB11G011130.1/TsB11G011150.1/TsB11G011160.1/TsB13G005220.1
ko00220	Arginine biosynthesis	36/1386	140/20738	3.85	126.041	689.91	TsA04G004040.1/TsA05G024800.1/TsA07G011890.1/TsA07G020170.1/TsA07G022010.1/TsA08G004080.1/TsA09G012450.1/TsA10G013730.1/TsA10G013740.1/TsA10G013750.1/TsA10G014350.1/TsA11G004320.1/TsA11G004330.1/TsA11G004350.1/TsA11G005960.1/TsA12G008030.1/TsA12G008780.1/TsA12G010190.1/Tsatg001186lG000030.1/TsB04G004900.1/TsB04G005020.1/TsB05G019270.1/TsB08G001620.1/TsB08G012460.1/TsB09G003820.1/TsB10G005410.1/Ts…
ko00960	Tropane, piperidine and pyridine alkaloid biosynthesis	29/1386	96/20738	4.52	246.291	1123.43	TsA03G004390.1/TsA09G004160.1/TsA10G013730.1/TsA10G013740.1/TsA10G013750.1/TsA10G019760.1/TsA10G019770.1/TsA11G004320.1/TsA11G004330.1/TsA12G008630.1/TsA12G008650.1/TsA12G008780.1/TsA12G010190.1/TsB06G012330.1/TsB10G005410.1/TsB10G005420.1/TsB10G005430.1/TsB10G005440.1/TsB10G012140.1/TsB10G012150.1/TsB10G013610.1/TsB10G013620.1/TsB11G005150.1/TsB11G005160.1/TsB12G003350.1/TsB12G003370.1/TsB12G003…
ko00966	Glucosinolate biosynthesis	14/1386	24/20738	8.73	3460.28	1352.89	TsA05G010210.1/TsA05G010250.1/TsA05G010260.1/TsA05G010270.1/TsA05G011000.1/TsA05G011070.1/TsA05G011080.1/TsA05G012950.1/TsA05G012990.1/TsA05G013000.1/TsA05G013010.1/TsA05G013020.1/Tsatg000939lG000040.1/Tsatg001423lG000010.1
ko03430	Mismatch repair	36/1386	168/20738	3.21	34872.3	119300	TsA02G008240.1/TsA03G002320.1/TsA03G002650.1/TsA03G003370.1/TsA03G022340.1/TsA04G005470.1/TsA05G009930.1/TsA05G031020.1/TsA07G020490.1/TsA08G003310.1/TsA08G007540.1/TsA08G008540.1/TsA09G002770.1/TsA09G006650.1/TsA10G014260.1/TsA10G018090.1/TsA12G001100.1/Tsatg000818lG000020.1/Tsatg001288lG000030.1/TsB01G011580.1/TsB01G015140.1/TsB03G001090.1/TsB03G002520.1/TsB04G004260.1/TsB05G001170.1/TsB05G0129…
ko00460	Cyanoamino acid metabolism	44/1386	255/20738	2.58	583072	177308	TsA02G023940.1/TsA02G023970.1/TsA02G023980.1/TsA02G024000.1/TsA02G024010.1/TsA02G025050.1/TsA02G025060.1/TsA02G025090.1/TsA02G028370.1/TsA02G028400.1/TsA02G028410.1/TsA05G010210.1/TsA05G010250.1/TsA05G010260.1/TsA05G010270.1/TsA05G011000.1/TsA05G011070.1/TsA05G011080.1/TsA05G012950.1/TsA05G012990.1/TsA05G013000.1/TsA05G013010.1/TsA05G013020.1/TsA05G024700.1/TsA09G001200.1/TsA12G007150.1/TsA12G007…
ko03030	DNA replication	36/1386	193/20738	2.79	1.7595e+06	4.81547e+06	TsA02G008240.1/TsA03G002320.1/TsA03G002650.1/TsA03G003370.1/TsA03G022340.1/TsA04G005470.1/TsA05G009930.1/TsA05G031020.1/TsA07G020490.1/TsA08G003310.1/TsA08G007540.1/TsA08G008540.1/TsA09G002770.1/TsA09G006650.1/TsA10G014260.1/TsA10G018090.1/TsA12G001100.1/Tsatg000818lG000020.1/Tsatg001288lG000030.1/TsB01G011580.1/TsB01G015140.1/TsB03G001090.1/TsB03G002520.1/TsB04G004260.1/TsB05G001170.1/TsB05G0129…
ko00943	Isoflavonoid biosynthesis	17/1386	52/20738	4.89	2.23889e+06	5.57043e+06	TsA02G012920.1/TsA02G013010.1/TsA02G013030.1/TsA02G013040.1/TsA06G010470.1/TsA09G008160.1/TsA09G010660.1/TsA09G012940.1/TsB02G008320.1/TsB02G008330.1/TsB02G008780.1/TsB02G008800.1/TsB02G008810.1/TsB06G011030.1/TsB08G012770.1/TsB08G013060.1/TsB08G013660.1
ko00073	Cutin, suberine and wax biosynthesis	29/1386	150/20738	2.89	1.89732e+07	4.32722e+07	TsA09G007760.1/TsA09G007790.1/TsA09G008620.1/TsA09G008640.1/TsA09G010300.1/TsA09G010310.1/TsA09G012460.1/TsA09G012480.1/TsA13G005580.1/TsA13G006970.1/TsA13G006980.1/TsA13G006990.1/TsA13G007000.1/TsA13G007010.1/TsA13G007020.1/TsB01G001280.1/TsB13G005970.1/TsB13G006230.1/TsB13G007250.1/TsB13G007260.1/TsB13G007270.1/TsB13G007280.1/TsB13G007290.1/TsB13G007300.1/TsB13G007310.1/TsB13G007320.1/TsB13G007…
ko00360	Phenylalanine metabolism	29/1386	153/20738	2.84	2.94638e+07	6.2029e+07	TsA03G004390.1/TsA09G004160.1/TsA10G013730.1/TsA10G013740.1/TsA10G013750.1/TsA10G019760.1/TsA10G019770.1/TsA11G004320.1/TsA11G004330.1/TsA12G008630.1/TsA12G008650.1/TsA12G008780.1/TsA12G010190.1/TsB06G012330.1/TsB10G005410.1/TsB10G005420.1/TsB10G005430.1/TsB10G005440.1/TsB10G012140.1/TsB10G012150.1/TsB10G013610.1/TsB10G013620.1/TsB11G005150.1/TsB11G005160.1/TsB12G003350.1/TsB12G003370.1/TsB12G003…
ko03420	Nucleotide excision repair	37/1386	227/20738	2.44	4.09014e+07	7.99576e+07	TsA02G008240.1/TsA03G002320.1/TsA03G002650.1/TsA03G003370.1/TsA03G022340.1/TsA04G005470.1/TsA05G009930.1/TsA05G031020.1/TsA07G020490.1/TsA08G003310.1/TsA08G007540.1/TsA08G008540.1/TsA09G002770.1/TsA09G006650.1/TsA10G014260.1/TsA10G018090.1/TsA12G001100.1/TsA12G004600.1/Tsatg000818lG000020.1/Tsatg001288lG000030.1/TsB01G011580.1/TsB01G015140.1/TsB03G001090.1/TsB03G002520.1/TsB04G004260.1/TsB05G0011…
ko00350	Tyrosine metabolism	29/1386	166/20738	2.61	1.70774e+07	3.11588e+07	TsA03G004390.1/TsA09G004160.1/TsA10G013730.1/TsA10G013740.1/TsA10G013750.1/TsA10G019760.1/TsA10G019770.1/TsA11G004320.1/TsA11G004330.1/TsA12G008630.1/TsA12G008650.1/TsA12G008780.1/TsA12G010190.1/TsB06G012330.1/TsB10G005410.1/TsB10G005420.1/TsB10G005430.1/TsB10G005440.1/TsB10G012140.1/TsB10G012150.1/TsB10G013610.1/TsB10G013620.1/TsB11G005150.1/TsB11G005160.1/TsB12G003350.1/TsB12G003370.1/TsB12G003…
ko00400	Phenylalanine, tyrosine and tryptophan biosynthesis	29/1386	172/20738	2.52	3.56759e+08	6.10246e+08	TsA03G004390.1/TsA09G004160.1/TsA10G013730.1/TsA10G013740.1/TsA10G013750.1/TsA10G019760.1/TsA10G019770.1/TsA11G004320.1/TsA11G004330.1/TsA12G008630.1/TsA12G008650.1/TsA12G008780.1/TsA12G010190.1/TsB06G012330.1/TsB10G005410.1/TsB10G005420.1/TsB10G005430.1/TsB10G005440.1/TsB10G012140.1/TsB10G012150.1/TsB10G013610.1/TsB10G013620.1/TsB11G005150.1/TsB11G005160.1/TsB12G003350.1/TsB12G003370.1/TsB12G003…
ko00710	Carbon fixation in photosynthetic organisms	50/1386	421/20738	1.78	5.58114e+09	8.98512e+09	TsA05G017760.1/TsA05G017800.1/TsA10G013730.1/TsA10G013740.1/TsA10G013750.1/TsA11G004320.1/TsA11G004330.1/TsA12G008780.1/TsA12G010190.1/TsB05G000210.1/TsB05G003930.1/TsB10G005410.1/TsB10G005420.1/TsB10G005430.1/TsB10G005440.1/TsB11G005150.1/TsB11G005160.1/TsB12G003510.1/TsB12G004990.1/TsB12G005430.1/Tsptg000146lG000050.1/Tsptg000173lG000020.1/Tsptg000364lG000010.1/Tsptg000517lG000050.1/Tsptg000689…
ko03440	Homologous recombination	36/1386	276/20738	1.95	9.24524e+09	0.000140570832888482	TsA02G008240.1/TsA03G002320.1/TsA03G002650.1/TsA03G003370.1/TsA03G022340.1/TsA04G005470.1/TsA05G009930.1/TsA05G031020.1/TsA07G020490.1/TsA08G003310.1/TsA08G007540.1/TsA08G008540.1/TsA09G002770.1/TsA09G006650.1/TsA10G014260.1/TsA10G018090.1/TsA12G001100.1/Tsatg000818lG000020.1/Tsatg001288lG000030.1/TsB01G011580.1/TsB01G015140.1/TsB03G001090.1/TsB03G002520.1/TsB04G004260.1/TsB05G001170.1/TsB05G0129…
ko02010	ABC transporters	35/1386	271/20738	1.93	0.000139953785604868	0.000201595480649671	TsA03G015240.1/TsA03G015250.1/TsA03G019710.1/TsA03G019720.1/TsA03G020230.1/TsA03G020240.1/TsA03G023670.1/TsA03G023680.1/TsA05G007920.1/TsA05G008160.1/TsA05G008540.1/TsA05G008780.1/TsA07G000850.1/TsA07G001760.1/TsA07G002280.1/TsA08G003150.1/TsA08G003180.1/TsA08G003190.1/TsA08G003220.1/TsA08G007630.1/TsA09G001230.1/TsA12G006080.1/TsA12G006260.1/TsA12G006270.1/Tsatg000411lG000010.1/Tsatg001549lG0000…
ko00908	Zeatin biosynthesis	18/1386	104/20738	2.59	0.000171254511624755	0.000234348279065454	TsA02G008500.1/TsA02G008510.1/TsA04G003310.1/TsA05G015310.1/TsA05G018790.1/TsA05G018800.1/TsA12G007170.1/Tsatg000617lG000020.1/TsB02G003900.1/TsB02G003910.1/TsB04G004220.1/TsB05G003430.1/TsB05G006360.1/TsB05G006370.1/TsB05G008350.1/TsB05G008370.1/TsB06G002370.1/TsB12G001920.1
ko00945	Stilbenoid, diarylheptanoid and gingerol biosynthesis	17/1386	101/20738	2.52	0.000361426612527872	0.000471032176728054	TsA10G009340.1/TsA10G010720.1/TsA10G011530.1/TsA11G004020.1/TsA12G007500.1/TsA12G007510.1/TsA12G007520.1/TsA12G007530.1/TsA12G007580.1/Tsatg000332lG000010.1/Tsatg001181lG000010.1/TsB10G003710.1/TsB11G004880.1/TsB12G002220.1/TsB12G002230.1/TsB12G002240.1/TsB12G002250.1
ko00052	Galactose metabolism	32/1386	282/20738	1.7	0.00238185110467487	0.00296306835988261	TsA02G006410.1/TsA02G006420.1/TsA02G007090.1/TsA02G007100.1/TsA02G007110.1/TsA02G007790.1/TsA02G011250.1/TsA02G015000.1/TsA03G024380.1/TsA05G023520.1/TsA05G028500.1/TsA05G028510.1/TsA06G002420.1/TsA06G002860.1/TsA13G000810.1/TsB01G002520.1/TsB01G002530.1/TsB01G002540.1/TsB01G002550.1/TsB01G002560.1/TsB01G002570.1/TsB02G003210.1/TsB02G003220.1/TsB02G006540.1/TsB03G009340.1/TsB03G010350.1/TsB03G010…
ko04145	Phagosome	24/1386	208/20738	1.73	0.00635725241511708	0.0075646939493384	TsA02G004590.1/TsA02G006070.1/TsA02G007450.1/TsA02G024390.1/TsA02G024660.1/TsA02G028810.1/TsA04G001550.1/TsA05G015490.1/TsA05G015500.1/TsA05G018610.1/TsA05G018620.1/TsA05G030200.1/TsA06G013450.1/TsA09G002470.1/Tsatg001058lG000010.1/Tsatg001177lG000020.1/TsB02G002860.1/TsB04G002440.1/TsB05G006180.1/TsB05G006190.1/TsB05G008170.1/TsB05G008180.1/TsB05G019420.1/TsB06G013360.1
ko00270	Cysteine and methionine metabolism	34/1386	332/20738	1.53	0.00881831020790328	0.00969771274302543	TsA03G004390.1/TsA04G005820.1/TsA05G011570.1/TsA05G014250.1/TsA09G004160.1/TsA10G013730.1/TsA10G013740.1/TsA10G013750.1/TsA10G019760.1/TsA10G019770.1/TsA11G004320.1/TsA11G004330.1/TsA12G008630.1/TsA12G008650.1/TsA12G008780.1/TsA12G010190.1/TsB05G016940.1/TsB06G012330.1/TsB09G007540.1/TsB10G005410.1/TsB10G005420.1/TsB10G005430.1/TsB10G005440.1/TsB10G012140.1/TsB10G012150.1/TsB10G013610.1/TsB10G013…
ko00450	Selenocompound metabolism	11/1386	73/20738	2.25	0.00885848760180207	0.00969771274302543	TsA11G001490.1/TsA11G001510.1/TsA11G001520.1/TsA11G001530.1/TsB11G002230.1/TsB11G002260.1/TsB11G002270.1/TsB11G002280.1/TsB11G002290.1/TsB11G002300.1/TsB11G002310.1
ko00030	Pentose phosphate pathway	18/1386	160/20738	1.68	0.0209015019560081	0.0220015810063244	TsA02G006410.1/TsA02G006420.1/TsA02G007090.1/TsA02G007100.1/TsA02G007110.1/TsA02G007790.1/TsA02G011250.1/TsA02G015000.1/TsA05G028500.1/TsA05G028510.1/TsA06G002420.1/TsA06G002860.1/TsB02G003210.1/TsB02G003220.1/TsB02G006540.1/TsB05G017680.1/TsB05G017690.1/TsB06G002060.1
ko00010	Glycolysis / Gluconeogenesis	34/1386	362/20738	1.41	0.0284672434096441	0.0288556853275145	TsA02G006410.1/TsA02G006420.1/TsA02G007090.1/TsA02G007100.1/TsA02G007110.1/TsA02G007790.1/TsA02G011250.1/TsA02G015000.1/TsA05G017180.1/TsA05G017190.1/TsA05G017200.1/TsA05G017760.1/TsA05G017800.1/TsA05G028500.1/TsA05G028510.1/TsA06G002420.1/TsA06G002860.1/TsB02G003210.1/TsB02G003220.1/TsB02G006540.1/TsB05G000210.1/TsB05G000780.1/TsB05G000790.1/TsB05G000800.1/TsB05G002850.1/TsB05G002860.1/TsB05G002…
ko00250	Alanine, aspartate and glutamate metabolism	16/1386	144/20738	1.66	0.0312566312721321	0.0305515944765201	TsA10G013730.1/TsA10G013740.1/TsA10G013750.1/TsA11G004320.1/TsA11G004330.1/TsA12G008780.1/TsA12G010190.1/TsB10G005410.1/TsB10G005420.1/TsB10G005430.1/TsB10G005440.1/TsB11G005150.1/TsB11G005160.1/TsB12G003510.1/TsB12G004990.1/TsB12G005430.1
ko00904	Diterpenoid biosynthesis	9/1386	82/20738	1.64	0.09619066644144	0.0907788503621576	TsA04G007580.1/TsA04G007590.1/TsA04G007600.1/TsA04G007610.1/TsA04G007620.1/TsB04G009010.1/TsB04G009020.1/TsB04G009030.1/TsB04G009050.1
ko00910	Nitrogen metabolism	8/1386	73/20738	1.64	0.113286580447338	0.103349161109852	TsA07G002780.1/TsA07G002790.1/TsA07G003550.1/TsA07G003560.1/TsA07G006480.1/TsA07G006490.1/TsB07G001110.1/TsB07G001120.1
ko00051	Fructose and mannose metabolism	18/1386	204/20738	1.32	0.138963682376242	0.120126827932857	TsA02G006410.1/TsA02G006420.1/TsA02G007090.1/TsA02G007100.1/TsA02G007110.1/TsA02G007790.1/TsA02G011250.1/TsA02G015000.1/TsA05G028500.1/TsA05G028510.1/TsA06G002420.1/TsA06G002860.1/TsB02G003210.1/TsB02G003220.1/TsB02G006540.1/TsB05G017680.1/TsB05G017690.1/TsB06G002060.1
ko00902	Monoterpenoid biosynthesis	3/1386	20/20738	2.24	0.145728529019432	0.120126827932857	TsA03G007420.1/TsA03G008810.1/TsA05G021610.1
ko00130	Ubiquinone and other terpenoid-quinone biosynthesis	16/1386	180/20738	1.33	0.149234482393511	0.120126827932857	TsA02G005050.1/TsA02G005600.1/TsA03G004390.1/TsA04G002360.1/TsA09G004160.1/TsA10G019760.1/TsA10G019770.1/TsA12G008630.1/TsA12G008650.1/TsB06G012330.1/TsB10G012140.1/TsB10G012150.1/TsB10G013610.1/TsB10G013620.1/TsB12G003350.1/TsB12G003370.1
ko00330	Arginine and proline metabolism	16/1386	180/20738	1.33	0.149234482393511	0.120126827932857	TsA10G013730.1/TsA10G013740.1/TsA10G013750.1/TsA11G004320.1/TsA11G004330.1/TsA12G008780.1/TsA12G010190.1/TsB10G005410.1/TsB10G005420.1/TsB10G005430.1/TsB10G005440.1/TsB11G005150.1/TsB11G005160.1/TsB12G003510.1/TsB12G004990.1/TsB12G005430.1
ko00480	Glutathione metabolism	22/1386	280/20738	1.18	0.245064537040002	0.191629412422257	TsA12G005250.1/TsA12G005260.1/TsA12G005420.1/TsA12G005430.1/TsB10G011320.1/TsB10G011330.1/TsB10G011350.1/TsB10G011360.1/TsB10G011380.1/TsB10G011390.1/TsB12G000230.1/TsB12G000240.1/Tsptg000131lG000660.1/Tsptg000131lG000670.1/Tsptg000131lG000680.1/Tsptg000131lG000690.1/Tsptg000131lG000700.1/Tsptg000131lG000730.1/Tsptg000131lG000740.1/Tsptg000131lG000750.1/Tsptg000131lG000760.1/Tsptg000131lG000770.1
ko00906	Carotenoid biosynthesis	11/1386	143/20738	1.15	0.359543138453939	0.273336888883111	TsA02G008920.1/TsA02G008930.1/TsA02G008940.1/TsA13G008080.1/TsA13G010030.1/Tsatg001088lG000010.1/TsB02G004270.1/TsB02G004280.1/TsB02G004290.1/TsB04G009000.1/TsB13G008410.1
ko00561	Glycerolipid metabolism	20/1386	314/20738	0.95	0.621543846931766	0.459747937986513	TsA01G005480.1/TsA01G005520.1/TsA01G005550.1/TsA02G009970.1/TsA02G027500.1/TsA02G030410.1/TsA02G030420.1/TsA07G014600.1/TsA07G018340.1/Tsatg001639lG000010.1/TsB01G014260.1/TsB01G014290.1/TsB01G014320.1/TsB02G005320.1/TsB02G018550.1/TsB02G019530.1/TsB02G019540.1/TsB02G020180.1/TsB07G006380.1/TsB07G009750.1
ko00630	Glyoxylate and dicarboxylate metabolism	30/1386	482/20738	0.93	0.684915612829598	0.493291023090569	Tsptg000146lG000050.1/Tsptg000173lG000020.1/Tsptg000364lG000010.1/Tsptg000517lG000050.1/Tsptg000689lG000040.1/Tsptg000774lG000010.1/Tsptg000775lG000030.1/Tsptg000948lG000130.1/Tsptg001000lG000030.1/Tsptg001013lG000010.1/Tsptg001076lG000040.1/Tsptg001083lG000030.1/Tsptg001122lG000030.1/Tsptg001298lG000030.1/Tsptg001306lG000040.1/Tsptg001334lG000020.1/Tsptg001426lG000090.1/Tsptg001429lG000010.1/Tsp…
ko00920	Sulfur metabolism	5/1386	105/20738	0.71	0.838637770266724	0.506822537400977	TsA04G005820.1/TsA05G011570.1/TsA05G014250.1/TsB05G016940.1/TsB09G007540.1
ko03018	RNA degradation	20/1386	389/20738	0.77	0.912832591010149	0.506822537400977	TsA02G006410.1/TsA02G006420.1/TsA02G007090.1/TsA02G007100.1/TsA02G007110.1/TsA02G007790.1/TsA02G011250.1/TsA02G015000.1/TsA05G028500.1/TsA05G028510.1/TsA06G002420.1/TsA06G002860.1/TsA09G016870.1/TsB02G003210.1/TsB02G003220.1/TsB02G006540.1/TsB03G003930.1/TsB05G017680.1/TsB05G017690.1/TsB06G002060.1
ko00970	Aminoacyl-tRNA biosynthesis	11/1386	237/20738	0.69	0.925267780174542	0.506822537400977	TsA02G026900.1/TsA02G026910.1/TsA02G027900.1/TsA02G027910.1/TsA02G027920.1/TsA02G029810.1/TsA02G029820.1/TsA02G029830.1/TsB02G017940.1/TsB02G017950.1/TsB02G017960.1
ko00062	Fatty acid elongation	3/1386	101/20738	0.44	0.968729944370918	0.506822537400977	TsA10G017450.1/TsA10G018570.1/TsA12G002420.1
ko00511	Other glycan degradation	7/1386	193/20738	0.54	0.976636525920186	0.506822537400977	TsA02G008730.1/TsA02G008740.1/TsA02G008750.1/TsA02G008760.1/TsB02G004110.1/TsB02G004120.1/TsB02G004130.1
ko00600	Sphingolipid metabolism	7/1386	194/20738	0.54	0.977579241437648	0.506822537400977	TsA01G007200.1/TsA03G003960.1/TsA06G005960.1/TsA06G007000.1/TsA13G006010.1/TsB03G012500.1/TsB05G016580.1
ko00941	Flavonoid biosynthesis	5/1386	170/20738	0.44	0.990318437383569	0.506822537400977	TsA05G016770.1/TsB05G001220.1/TsB05G002460.1/TsB05G004900.1/TsB09G005770.1
ko04146	Peroxisome	10/1386	277/20738	0.54	0.990704313727462	0.506822537400977	TsA09G007760.1/TsA09G007790.1/TsA09G008620.1/TsA09G008640.1/TsA09G010300.1/TsA09G010310.1/TsA09G012460.1/TsA09G012480.1/TsA10G016540.1/TsB01G001280.1
ko04120	Ubiquitin mediated proteolysis	17/1386	457/20738	0.56	0.997915564546599	0.506822537400977	TsA03G016850.1/TsA03G019630.1/TsA03G020320.1/TsA05G009150.1/TsA05G009720.1/TsA05G010590.1/TsA05G012540.1/TsA08G007710.1/TsA12G004600.1/TsA12G013980.1/TsB06G015800.1/TsB06G016170.1/TsB06G016460.1/TsB08G008940.1/TsB08G009420.1/TsB12G010470.1/TsB12G010980.1
ko00592	alpha-Linolenic acid metabolism	2/1386	142/20738	0.21	0.999411102709085	0.506822537400977	TsA02G020840.1/TsB04G003460.1
ko03015	mRNA surveillance pathway	10/1386	354/20738	0.42	0.999651213885677	0.506822537400977	TsA01G003190.1/TsA04G000760.1/TsA06G006490.1/TsA13G005640.1/TsB01G009770.1/TsB02G005630.1/TsB06G007910.1/TsB12G000680.1/TsB12G002010.1/TsB13G006020.1
ko04070	Phosphatidylinositol signaling system	6/1386	268/20738	0.33	0.999768564929013	0.506822537400977	TsA03G012270.1/TsA03G012280.1/TsA03G013460.1/TsA03G013470.1/TsA03G014550.1/TsA03G014560.1
ko00040	Pentose and glucuronate interconversions	14/1386	457/20738	0.46	0.999819601705216	0.506822537400977	TsA01G005970.1/TsA03G003240.1/TsA07G025300.1/TsA07G026900.1/TsA07G028620.1/TsA07G028950.1/TsA09G009160.1/TsA13G008310.1/TsA13G008320.1/TsA13G010240.1/TsB01G014570.1/TsB06G009550.1/TsB13G008640.1/TsB13G008650.1
ko00562	Inositol phosphate metabolism	6/1386	286/20738	0.31	0.999910479543074	0.506822537400977	TsA03G012270.1/TsA03G012280.1/TsA03G013460.1/TsA03G013470.1/TsA03G014550.1/TsA03G014560.1
ko00520	Amino sugar and nucleotide sugar metabolism	7/1386	340/20738	0.31	0.99998012826913	0.506822537400977	TsA07G024470.1/TsA07G024510.1/TsA07G025540.1/TsA07G026080.1/TsA07G026120.1/TsA07G027780.1/TsA07G027820.1
ko03008	Ribosome biogenesis in eukaryotes	3/1386	306/20738	0.15	0.999999852641159	0.506822537400977	TsB02G018810.1/TsB02G020880.1/TsB02G026020.1
